# Supplementary material for: Identification and Experimental Validation of Biomarkers Associated With Mitochondria and Macrophage Polarization in Sepsis
Source: Emerg Med Int. 2025 May 19;2025:8755175. doi: 10.1155/emmi/8755175 (PMC12105888; doi:10.1155/emmi/8755175)
Supplement: Supporting Information 1 — Supporting Table S1: specific clinical information for samples in the training set. [file 8755175.f1.xlsx]

## Sheet: Sheet 1
title
