# Supplementary material for: Identification and Experimental Validation of Biomarkers Associated With Mitochondria and Macrophage Polarization in Sepsis
Source: Emerg Med Int. 2025 May 19;2025:8755175. doi: 10.1155/emmi/8755175 (PMC12105888; doi:10.1155/emmi/8755175)
Supplement: Supporting Information 4 — Supporting Table S4: specific clinical information for samples in RT-qPCR experiments. [file 8755175.f4.xlsx]

## Sheet: Sheet1
	Sepsis(n=5)	Control(n=5)
sex (male)（n）	3	2
age*	75.20±5.98	74.40±4.18
APACHE II*	24.20±3.66	15.80±2.48
SOFA*	11.60±4.63	2.00±0.89
comorbidities
diabetes (n)	4	2
hypertension (n)	4	3
heart failure (n)	3	2
chronic pulmonary disease (n)	4	3
coronary heart disease (n)	3	3
cerebral infarction (n)	3	3
renal dysfunction (n)	3	2
pharmacological therapies
vasoactive agent (n)	3	2
antibiotic (n)	5	4
nutrition support (n)	4	3
anticoagulants (n)	5	3
immunomodulators (n)	5	4
device-based therapies
respiratory support (n)	5	3
circulatory support (n)	5	3
renal replacement therapy (n)	3	1
APACHE II, acute physiology and chronic health evaluation
SOFA, sequential organ failure assessment
* Mean±STD
