# Supplementary material for: Identification and Experimental Validation of Biomarkers Associated With Mitochondria and Macrophage Polarization in Sepsis
Source: Emerg Med Int. 2025 May 19;2025:8755175. doi: 10.1155/emmi/8755175 (PMC12105888; doi:10.1155/emmi/8755175)
Supplement: Supporting Information 5 — Supporting Table S5: details of sequences and primers in RT-qPCR experiments. [file 8755175.f5.xlsx]

## Sheet: Sheet1
Primer	Sequence
YME1L1 F	GTGCAACCCCAGGTTACAGT
YME1L1 R	AAGTGAAGGCTCACTGCTGG
ECHDC3 F	TGGACGGCATAAGGAACATCGT
ECHDC3 R	GACCATGGCAATGACGGGAA
THEM4 F	CACCCCAGCCAGTAAAGAAGT
THEM4 R	GGACAGCAACGGCACCTATT
COQ10A F	AATCATGCCCTGGGAGCTAA
COQ10A R	TCTACGCTCCGAGTAAGCCT
Internal reference -GAPDH F	CGAAGGTGGAGTCAACGGATTT
Internal reference -GAPDH R	ATGGGTGGAATCATATTGGAAC
