# Supplementary material for: Identification and Experimental Validation of Biomarkers Associated With Mitochondria and Macrophage Polarization in Sepsis
Source: Emerg Med Int. 2025 May 19;2025:8755175. doi: 10.1155/emmi/8755175 (PMC12105888; doi:10.1155/emmi/8755175)
Supplement: Supporting Information 6 — Supporting Table S6: 44 GO terms included 12 protein hexamerization (BP), 2 mitochondrial inner membrane (CC), and 30 CoA carboxylase activity (MF). [file 8755175.f6.xlsx]

## Sheet: Table S6
	ONTOLOGY	ID	Description	GeneRatio	BgRatio	pvalue	p.adjust	qvalue	geneID	Count
GO:0034214	BP	GO:0034214	protein hexamerization	2025-02-19	9/18870	3.44335192326227e-05	0.00909044907741239	0.00561810050637528	YME1L1/LETM1	2
GO:0051259	BP	GO:0051259	protein complex oligomerization	2025-04-19	255/18870	0.000107602455751854	0.0142035241592447	0.00877809507449333	YME1L1/LETM1/CLYBL/ACACB	4
GO:0006631	BP	GO:0006631	fatty acid metabolic process	2025-04-19	401/18870	0.000604541395891397	0.0281575422243591	0.0174019898117052	THEM4/ECHDC3/ECHDC2/ACACB	4
GO:0006418	BP	GO:0006418	tRNA aminoacylation for protein translation	2025-02-19	41/18870	0.000769394837002412	0.0281575422243591	0.0174019898117052	AARS2/MARS2	2
GO:0043039	BP	GO:0043039	tRNA aminoacylation	2025-02-19	44/18870	0.000886022685732733	0.0281575422243591	0.0174019898117052	AARS2/MARS2	2
GO:0030258	BP	GO:0030258	lipid modification	2025-03-19	192/18870	0.000891139883858885	0.0281575422243591	0.0174019898117052	EPHX2/ECHDC2/ACACB	3
GO:0051260	BP	GO:0051260	protein homooligomerization	2025-03-19	194/18870	0.000918259528466976	0.0281575422243591	0.0174019898117052	LETM1/CLYBL/ACACB	3
GO:0043038	BP	GO:0043038	amino acid activation	2025-02-19	45/18870	0.000926676924864583	0.0281575422243591	0.0174019898117052	AARS2/MARS2	2
GO:0006399	BP	GO:0006399	tRNA metabolic process	2025-03-19	197/18870	0.000959916212194061	0.0281575422243591	0.0174019898117052	AARS2/MARS2/TRIT1	3
GO:0000959	BP	GO:0000959	mitochondrial RNA metabolic process	2025-02-19	52/18870	0.00123598467428447	0.0326299954011101	0.0201660657383256	AARS2/TRIT1	2
GO:0016054	BP	GO:0016054	organic acid catabolic process	2025-03-19	252/18870	0.00194669485842886	0.0428272868854349	0.0264682195663573	MCCC2/ECHDC2/ACACB	3
GO:0046395	BP	GO:0046395	carboxylic acid catabolic process	2025-03-19	252/18870	0.00194669485842886	0.0428272868854349	0.0264682195663573	MCCC2/ECHDC2/ACACB	3
GO:0005743	CC	GO:0005743	mitochondrial inner membrane	2025-06-19	497/19886	4.86413270452385e-06	8.75543886814292e-05	5.63215365786972e-05	YME1L1/LETM1/THEM4/COQ10A/SFXN2/PLSCR3	6
GO:0005759	CC	GO:0005759	mitochondrial matrix	2025-05-19	487/19886	7.55164027305301e-05	0.000679647624574771	0.000437200226334648	MCCC2/THEM4/MARS2/PPM1K/TRIT1	5
GO:0016421	MF	GO:0016421	CoA carboxylase activity	2025-02-19	6/18496	1.49596137961016e-05	0.000596751801096757	0.000329400865817208	MCCC2/ACACB	2
GO:0016885	MF	GO:0016885	ligase activity, forming carbon-carbon bonds	2025-02-19	7/18496	2.09306267798518e-05	0.000596751801096757	0.000329400865817208	MCCC2/ACACB	2
GO:0016874	MF	GO:0016874	ligase activity	2025-04-19	166/18496	2.18323829669545e-05	0.000596751801096757	0.000329400865817208	AARS2/MCCC2/MARS2/ACACB	4
GO:0000287	MF	GO:0000287	magnesium ion binding	2025-04-19	224/18496	7.03671962000433e-05	0.00144252752210089	0.000796260378053122	PLSCR3/CLYBL/MTPAP/EPHX2	4
GO:0140101	MF	GO:0140101	catalytic activity, acting on a tRNA	2025-03-19	131/18496	0.00030965836201966	0.00507839713712242	0.00280322306670429	AARS2/MARS2/TRIT1	3
GO:0070566	MF	GO:0070566	adenylyltransferase activity	2025-02-19	29/18496	0.000399241225122644	0.0054562967433428	0.00301181976846907	MTPAP/FHIT	2
GO:0004812	MF	GO:0004812	aminoacyl-tRNA ligase activity	2025-02-19	41/18496	0.000800446512235864	0.00820457675041761	0.00452884210870292	AARS2/MARS2	2
GO:0016875	MF	GO:0016875	ligase activity, forming carbon-oxygen bonds	2025-02-19	41/18496	0.000800446512235864	0.00820457675041761	0.00452884210870292	AARS2/MARS2	2
GO:0016829	MF	GO:0016829	lyase activity	2025-03-19	196/18496	0.00100195938144465	0.00912896325316238	0.00503909396516024	CLYBL/ECHDC3/ECHDC2	3
GO:0009374	MF	GO:0009374	biotin binding	2025-01-19	5/18496	0.00512625730220073	0.0350380919386329	0.019340666923764	ACACB	1
GO:0046912	MF	GO:0046912	acyltransferase activity, acyl groups converted into alkyl on transfer	2025-01-19	5/18496	0.00512625730220073	0.0350380919386329	0.019340666923764	CLYBL	1
GO:0004301	MF	GO:0004301	epoxide hydrolase activity	2025-01-19	6/18496	0.0061485168398816	0.0350380919386329	0.019340666923764	EPHX2	1
GO:0019103	MF	GO:0019103	pyrimidine nucleotide binding	2025-01-19	6/18496	0.0061485168398816	0.0350380919386329	0.019340666923764	MTPAP	1
GO:0048039	MF	GO:0048039	ubiquinone binding	2025-01-19	6/18496	0.0061485168398816	0.0350380919386329	0.019340666923764	COQ10A	1
GO:0004176	MF	GO:0004176	ATP-dependent peptidase activity	2025-01-19	7/18496	0.00716978120873202	0.0350380919386329	0.019340666923764	YME1L1	1
GO:0016833	MF	GO:0016833	oxo-acid-lyase activity	2025-01-19	7/18496	0.00716978120873202	0.0350380919386329	0.019340666923764	CLYBL	1
GO:0140098	MF	GO:0140098	catalytic activity, acting on RNA	2025-03-19	395/18496	0.00726399467020437	0.0350380919386329	0.019340666923764	AARS2/MARS2/TRIT1	3
GO:0016801	MF	GO:0016801	hydrolase activity, acting on ether bonds	2025-01-19	9/18496	0.00920932809924324	0.0381211009446909	0.0210424562339116	EPHX2	1
GO:0016803	MF	GO:0016803	ether hydrolase activity	2025-01-19	9/18496	0.00920932809924324	0.0381211009446909	0.0210424562339116	EPHX2	1
GO:0016779	MF	GO:0016779	nucleotidyltransferase activity	2025-02-19	147/18496	0.0098182725434521	0.0381211009446909	0.0210424562339116	MTPAP/FHIT	2
GO:0015643	MF	GO:0015643	toxic substance binding	2025-01-19	10/18496	0.0102276124485756	0.0381211009446909	0.0210424562339116	EPHX2	1
GO:0022889	MF	GO:0022889	serine transmembrane transporter activity	2025-01-19	10/18496	0.0102276124485756	0.0381211009446909	0.0210424562339116	SFXN2	1
GO:0004300	MF	GO:0004300	enoyl-CoA hydratase activity	2025-01-19	12/18496	0.0122612075186457	0.0418721017349859	0.0231129701489653	ECHDC3	1
GO:1990817	MF	GO:1990817	poly(A) RNA polymerase activity	2025-01-19	12/18496	0.0122612075186457	0.0418721017349859	0.0231129701489653	MTPAP	1
GO:0002161	MF	GO:0002161	aminoacyl-tRNA editing activity	2025-01-19	13/18496	0.0132765200623126	0.0418721017349859	0.0231129701489653	AARS2	1
GO:0015368	MF	GO:0015368	calcium:monoatomic cation antiporter activity	2025-01-19	13/18496	0.0132765200623126	0.0418721017349859	0.0231129701489653	LETM1	1
GO:0017128	MF	GO:0017128	phospholipid scramblase activity	2025-01-19	15/18496	0.0153041797183222	0.0448193834608007	0.0247398393942803	PLSCR3	1
GO:0102991	MF	GO:0102991	myristoyl-CoA hydrolase activity	2025-01-19	15/18496	0.0153041797183222	0.0448193834608007	0.0247398393942803	THEM4	1
GO:0048038	MF	GO:0048038	quinone binding	2025-01-19	16/18496	0.016316528648864	0.0461363913519603	0.0254668142250872	COQ10A	1
GO:0016290	MF	GO:0016290	palmitoyl-CoA hydrolase activity	2025-01-19	17/18496	0.0173278915252534	0.0473629035023592	0.0261438363363472	THEM4	1
