# Supplementary material for: Identification and Experimental Validation of Biomarkers Associated With Mitochondria and Macrophage Polarization in Sepsis
Source: Emerg Med Int. 2025 May 19;2025:8755175. doi: 10.1155/emmi/8755175 (PMC12105888; doi:10.1155/emmi/8755175)
Supplement: Supporting Information 7 — Supporting Table S7: 7 KEGG pathways encompassed “aminoacyl-tRNA biosynthesis,” “propanoate metabolism,” “selenocompound metabolism,” “fatty acid biosynthesis,” “fatty acid elongation,” “pyruvate metabolism,” and “valine, leucine, and isoleucine degradation.” [file 8755175.f7.xlsx]

## Sheet: Table S7
	category	subcategory	ID	Description	GeneRatio	BgRatio	pvalue	p.adjust	qvalue	geneID	Count
hsa00970	Genetic Information Processing	Translation	hsa00970	Aminoacyl-tRNA biosynthesis	2025-02-08	66/8846	0.00149137020695298	0.00149137020695298	0.0219780872603597	AARS2/MARS2	2
hsa00450	Metabolism	Metabolism of other amino acids	hsa00450	Selenocompound metabolism	2025-01-08	17/8846	0.0152771720081148	0.0152771720081148	0.0794287994297162	MARS2	1
hsa00061	Metabolism	Lipid metabolism	hsa00061	Fatty acid biosynthesis	2025-01-08	18/8846	0.0161694341696208	0.0161694341696208	0.0794287994297162	ACACB	1
hsa00062	Metabolism	Lipid metabolism	hsa00062	Fatty acid elongation	2025-01-08	27/8846	0.0241680136474242	0.0241680136474242	0.0842565244333552	THEM4	1
hsa00640	Metabolism	Carbohydrate metabolism	hsa00640	Propanoate metabolism	2025-01-08	32/8846	0.0285870350756027	0.0285870350756027	0.0842565244333552	ACACB	1
hsa00620	Metabolism	Carbohydrate metabolism	hsa00620	Pyruvate metabolism	2025-01-08	47/8846	0.0417392181721837	0.0417392181721837	0.0897062386160306	ACACB	1
hsa00280	Metabolism	Amino acid metabolism	hsa00280	Valine, leucine and isoleucine degradation	2025-01-08	48/8846	0.0426104633426145	0.0426104633426145	0.0897062386160306	MCCC2	1
