# Supplementary material for: Identification and Experimental Validation of Biomarkers Associated With Mitochondria and Macrophage Polarization in Sepsis
Source: Emerg Med Int. 2025 May 19;2025:8755175. doi: 10.1155/emmi/8755175 (PMC12105888; doi:10.1155/emmi/8755175)
Supplement: Supporting Information 8 — Supporting Table S8: biomarker enrichment of the KEGG pathway. [file 8755175.f8.xlsx]

## Sheet: YME1L1
	ID	Description	setSize	enrichmentScore	NES	pvalue	p.adjust	qvalue	rank	leading_edge	core_enrichment
KEGG_OXIDATIVE_PHOSPHORYLATION	KEGG_OXIDATIVE_PHOSPHORYLATION	KEGG_OXIDATIVE_PHOSPHORYLATION	99	-0.582859	-2.46867	1.80978e-11	3.33e-09	2.5718e-09	3559	tags=53%, list=16%, signal=45%	NDUFB5/NDUFA7/NDUFS3/NDUFC1/ATP6V1A/ATP6V0A1/COX8A/ATP6V0B/NDUFB9/COX6B1/TCIRG1/UQCRC2/NDUFA8/NDUFA5/ATP6AP1/NDUFS1/COX7C/UQCR11/NDUFA2/UQCRH/UQCR10/COX7A2L/COX6C/SDHD/UQCRFS1/COX6A1/NDUFS4/NDUFS5/NDUFA6/NDUFV2/COX5B/COX15/ATP6V1G1/SDHC/NDUFC2/ATP6V1H/UQCRQ/UQCRB/NDUFB6/SDHB/COX17/COX7B/NDUFA4/ATP6V1D/NDUFB1/NDUFA1/COX7A2/ATP6V1E1/PPA2/NDUFB3/ATP6V0E1/ATP6V1C1
KEGG_ANTIGEN_PROCESSING_AND_PRESENTATION	KEGG_ANTIGEN_PROCESSING_AND_PRESENTATION	KEGG_ANTIGEN_PROCESSING_AND_PRESENTATION	79	0.605262	2.3837	2.79455e-10	2.57099e-08	1.9856e-08	4286	tags=56%, list=19%, signal=45%	CD8B/CD8A/LTA/HLA-DPA1/HLA-DPB1/HLA-DQA1/CD4/CD74/HLA-DOA/HLA-DQB1/HLA-DMA/HLA-DRB1/KLRD1/CIITA/HLA-DMB/HSP90AB1/KLRC4/CALR/HLA-DOB/RFX5/KLRC3/HLA-DRA/RFXAP/HLA-G/PDIA3/KIR2DL3/KIR3DL1/KIR2DL1/KIR2DS5/KIR2DL2/HLA-F/HSPA8/KIR3DL3/HLA-B/KLRC1/HLA-C/PSME1/CANX/KIR2DS3/HLA-A/CREB1/KIR2DS1/KIR2DL5A/NFYC
KEGG_PARKINSONS_DISEASE	KEGG_PARKINSONS_DISEASE	KEGG_PARKINSONS_DISEASE	96	-0.555633	-2.34711	1.37367e-09	8.4252e-08	6.50688e-08	4181	tags=56%, list=18%, signal=46%	COX7A1/PARK7/NDUFB4/LRRK2/COX4I1/SLC6A3/NDUFB5/NDUFA7/NDUFS3/NDUFC1/COX8A/CYCS/NDUFB9/COX6B1/VDAC3/UQCRC2/NDUFA8/NDUFA5/NDUFS1/COX7C/UQCR11/HTRA2/NDUFA2/UQCRH/UQCR10/COX7A2L/PPID/COX6C/SDHD/UQCRFS1/COX6A1/NDUFS4/NDUFS5/NDUFA6/NDUFV2/APAF1/COX5B/SLC18A2/UBE2L3/SDHC/NDUFC2/CASP9/CASP3/UQCRQ/UQCRB/NDUFB6/SDHB/COX7B/NDUFA4/NDUFB1/NDUFA1/UBE2J1/COX7A2/NDUFB3
KEGG_ALZHEIMERS_DISEASE	KEGG_ALZHEIMERS_DISEASE	KEGG_ALZHEIMERS_DISEASE	141	-0.466279	-2.09581	6.56806e-09	3.02131e-07	2.33339e-07	3622	tags=41%, list=16%, signal=35%	PPP3R1/NDUFB5/NDUFA7/NDUFS3/NDUFC1/COX8A/CYCS/NDUFB9/COX6B1/PSENEN/MAPK3/UQCRC2/NDUFA8/CDK5/NDUFA5/TNFRSF1A/NDUFS1/COX7C/UQCR11/ADAM10/NDUFA2/UQCRH/UQCR10/FADD/COX7A2L/COX6C/SDHD/BID/CALM1/NCSTN/UQCRFS1/COX6A1/NDUFS4/GAPDH/ATF6/NDUFS5/NDUFA6/NDUFV2/PPP3CB/APAF1/COX5B/SDHC/NDUFC2/ADAM17/CASP9/CASP3/UQCRQ/UQCRB/NDUFB6/SDHB/FAS/COX7B/NDUFA4/NDUFB1/NDUFA1/COX7A2/GNAQ/NDUFB3
KEGG_GRAFT_VERSUS_HOST_DISEASE	KEGG_GRAFT_VERSUS_HOST_DISEASE	KEGG_GRAFT_VERSUS_HOST_DISEASE	37	0.700711	2.37867	2.33699e-08	8.60012e-07	6.64197e-07	4233	tags=78%, list=19%, signal=64%	CD28/HLA-DPA1/HLA-DPB1/HLA-DQA1/PRF1/HLA-DOA/HLA-DQB1/HLA-DMA/HLA-DRB1/KLRD1/IFNG/HLA-DMB/HLA-DOB/HLA-DRA/FASLG/GZMB/HLA-G/KIR2DL3/KIR3DL1/KIR2DL1/KIR2DL2/HLA-F/HLA-B/KLRC1/HLA-C/CD86/HLA-A/CD80/KIR2DL5A
KEGG_HUNTINGTONS_DISEASE	KEGG_HUNTINGTONS_DISEASE	KEGG_HUNTINGTONS_DISEASE	156	-0.427211	-1.94925	2.37298e-07	7.27712e-06	5.62021e-06	3559	tags=38%, list=16%, signal=32%	NDUFB5/POLR2C/NDUFA7/NDUFS3/CREB5/NDUFC1/COX8A/POLR2F/CYCS/NDUFB9/COX6B1/VDAC3/UQCRC2/NDUFA8/HDAC2/RCOR1/NDUFA5/NDUFS1/CLTCL1/TBPL1/COX7C/UQCR11/IFT57/PPARG/NDUFA2/UQCRH/UQCR10/COX7A2L/PPID/COX6C/SDHD/UQCRFS1/COX6A1/NDUFS4/NDUFS5/NDUFA6/NDUFV2/APAF1/COX5B/SDHC/NDUFC2/HIP1/CASP9/POLR2K/CASP3/UQCRQ/UQCRB/NDUFB6/SDHB/DCTN2/COX7B/NDUFA4/DCTN4/CLTC/NDUFB1/NDUFA1/COX7A2/GNAQ/NDUFB3
KEGG_RIBOSOME	KEGG_RIBOSOME	KEGG_RIBOSOME	83	0.525629	2.07682	3.45411e-07	9.07938e-06	7.01211e-06	4031	tags=52%, list=18%, signal=43%	RPL23A/RPL10/RPL13/RPL18/RPL19/RPS3/RPLP2/RPL3/RPL38/RPS28/RPL7A/RPS15/RPL8/RPL13A/RPS2/RPS5/RPL14/RPS16/RPL4/RPL18A/RPS4X/RPS19/RPL29/RPSA/RPS11/RPL37A/RPLP1/RPL10A/RPL36/RPL12/RPL32/UBA52/RPL15/RPL27A/RPS12/RPLP0/RPS8/RPL30/RPL10L/RPL5/RPS18/RPL6/RPS6
KEGG_AUTOIMMUNE_THYROID_DISEASE	KEGG_AUTOIMMUNE_THYROID_DISEASE	KEGG_AUTOIMMUNE_THYROID_DISEASE	47	0.61967	2.22078	6.23163e-07	1.43328e-05	1.10693e-05	3627	tags=47%, list=16%, signal=39%	CD28/HLA-DPA1/HLA-DPB1/HLA-DQA1/PRF1/CD40LG/HLA-DOA/HLA-DQB1/HLA-DMA/HLA-DRB1/CTLA4/HLA-DMB/HLA-DOB/HLA-DRA/FASLG/GZMB/HLA-G/HLA-F/HLA-B/HLA-C/CD86/HLA-A
KEGG_CELL_ADHESION_MOLECULES_CAMS	KEGG_CELL_ADHESION_MOLECULES_CAMS	KEGG_CELL_ADHESION_MOLECULES_CAMS	127	0.450784	1.89369	1.5461e-06	3.16092e-05	2.44121e-05	4210	tags=37%, list=18%, signal=30%	CD6/CD2/ITGB7/CD8B/CD8A/CD28/ICOS/ICAM2/CD99/HLA-DPA1/HLA-DPB1/HLA-DQA1/CD4/CD40LG/HLA-DOA/HLA-DQB1/HLA-DMA/HLA-DRB1/CTLA4/SPN/HLA-DMB/CD22/HLA-DOB/CLDN20/HLA-DRA/ITGA4/ITGAL/CNTNAP2/PTPRM/ITGA6/NCAM1/HLA-G/GLG1/HLA-F/CD226/HLA-B/ICOSLG/NLGN2/HLA-C/SIGLEC1/CD86/F11R/HLA-A/CNTNAP1/ITGB1/CD80/JAM3
KEGG_ALLOGRAFT_REJECTION	KEGG_ALLOGRAFT_REJECTION	KEGG_ALLOGRAFT_REJECTION	34	0.66518	2.20591	4.4839e-06	8.25037e-05	6.37185e-05	3627	tags=65%, list=16%, signal=55%	CD28/HLA-DPA1/HLA-DPB1/HLA-DQA1/PRF1/CD40LG/HLA-DOA/HLA-DQB1/HLA-DMA/HLA-DRB1/IFNG/HLA-DMB/HLA-DOB/HLA-DRA/FASLG/GZMB/HLA-G/HLA-F/HLA-B/HLA-C/CD86/HLA-A
KEGG_TYPE_I_DIABETES_MELLITUS	KEGG_TYPE_I_DIABETES_MELLITUS	KEGG_TYPE_I_DIABETES_MELLITUS	40	0.612507	2.1229	1.33448e-05	0.000223222	0.000172397	3627	tags=57%, list=16%, signal=48%	CD28/LTA/HLA-DPA1/HLA-DPB1/HLA-DQA1/PRF1/HLA-DOA/HLA-DQB1/HLA-DMA/HLA-DRB1/IFNG/HLA-DMB/HLA-DOB/HLA-DRA/FASLG/GZMB/HLA-G/HLA-F/HLA-B/HSPD1/HLA-C/CD86/HLA-A
KEGG_PRIMARY_IMMUNODEFICIENCY	KEGG_PRIMARY_IMMUNODEFICIENCY	KEGG_PRIMARY_IMMUNODEFICIENCY	35	0.621259	2.0812	2.33057e-05	0.000357354	0.000275988	3484	tags=54%, list=15%, signal=46%	CD3E/LCK/ZAP70/CD8B/CD3D/CD8A/ICOS/IL7R/CD4/CD40LG/UNG/CIITA/RFX5/ADA/RFXAP/CD79A/BLNK/CD19/TNFRSF13C
KEGG_INTESTINAL_IMMUNE_NETWORK_FOR_IGA_PRODUCTION	KEGG_INTESTINAL_IMMUNE_NETWORK_FOR_IGA_PRODUCTION	KEGG_INTESTINAL_IMMUNE_NETWORK_FOR_IGA_PRODUCTION	45	0.549892	1.94883	0.000120775	0.00170943	0.00132021	4618	tags=53%, list=20%, signal=43%	ITGB7/CD28/ICOS/HLA-DPA1/HLA-DPB1/HLA-DQA1/CD40LG/HLA-DOA/HLA-DQB1/HLA-DMA/MAP3K14/HLA-DRB1/HLA-DMB/CCL28/HLA-DOB/HLA-DRA/ITGA4/ICOSLG/CXCR4/CD86/TNFRSF13C/CD80/CCR9/TNFRSF13B
KEGG_T_CELL_RECEPTOR_SIGNALING_PATHWAY	KEGG_T_CELL_RECEPTOR_SIGNALING_PATHWAY	KEGG_T_CELL_RECEPTOR_SIGNALING_PATHWAY	107	0.429558	1.76598	0.000134428	0.00176677	0.00136449	3205	tags=36%, list=14%, signal=31%	LAT/CD3G/CD3E/CD247/LCK/FYN/ZAP70/NFATC2/ITK/PPP3CC/PLCG1/RASGRP1/CD8B/CD3D/CARD11/CD8A/CD28/PRKCQ/ICOS/CD4/CD40LG/CBLB/CDK4/MAP3K14/CTLA4/IFNG/NFATC3/VAV2/GRAP2/MAP2K7/AKT1/PAK6/MALT1/AKT2/IKBKB/PIK3R1/MAP3K7/PIK3R2/RELA
KEGG_VIRAL_MYOCARDITIS	KEGG_VIRAL_MYOCARDITIS	KEGG_VIRAL_MYOCARDITIS	66	0.468362	1.79267	0.000226554	0.00277906	0.0021463	3790	tags=42%, list=17%, signal=35%	FYN/CD28/HLA-DPA1/HLA-DPB1/HLA-DQA1/PRF1/CD40LG/HLA-DOA/HLA-DQB1/HLA-DMA/HLA-DRB1/HLA-DMB/HLA-DOB/SGCB/DAG1/HLA-DRA/ITGAL/HLA-G/MYH3/HLA-F/ABL1/MYH11/HLA-B/HLA-C/EIF4G1/CD86/HLA-A/MYH9
KEGG_ASTHMA	KEGG_ASTHMA	KEGG_ASTHMA	27	0.601465	1.89597	0.000414319	0.00476467	0.00367981	1601	tags=44%, list=7%, signal=41%	HLA-DPA1/HLA-DPB1/HLA-DQA1/CD40LG/HLA-DOA/HLA-DQB1/HLA-DMA/HLA-DRB1/HLA-DMB/HLA-DOB/HLA-DRA/FCER1A
KEGG_LYSOSOME	KEGG_LYSOSOME	KEGG_LYSOSOME	119	-0.366454	-1.6073	0.0011511	0.0124166	0.00958946	4773	tags=39%, list=21%, signal=31%	HYAL1/AP4B1/PPT1/CLTA/CTSZ/ARSB/PLA2G15/SGSH/LAMP2/AGA/CTSB/CTSA/CTSV/AP1S1/HEXB/ATP6V0A1/ATP6V0B/TCIRG1/SLC11A1/CTSD/ATP6AP1/AP3B1/GALC/AP3B2/CLTCL1/CTSK/CTSL/LAMP1/ENTPD4/CTSC/GM2A/AP3S2/SLC17A5/NEU1/GALNS/ATP6V1H/CD164/LAPTM4A/GLA/SUMF1/ASAH1/CLTC/CD63/CLN5/AP3S1/GNS/SORT1
KEGG_PROTEASOME	KEGG_PROTEASOME	KEGG_PROTEASOME	40	-0.521509	-1.85572	0.00121467	0.0124166	0.00958946	3294	tags=48%, list=14%, signal=41%	PSMB5/PSMA7/PSMD1/PSMD14/PSMD7/PSMB6/PSMB7/PSMD4/PSMC6/PSMC2/PSMB1/PSMA1/PSMB3/PSMA4/PSMC1/PSMD12/PSMA2/POMP/PSMD6
KEGG_FC_GAMMA_R_MEDIATED_PHAGOCYTOSIS	KEGG_FC_GAMMA_R_MEDIATED_PHAGOCYTOSIS	KEGG_FC_GAMMA_R_MEDIATED_PHAGOCYTOSIS	91	-0.385289	-1.61647	0.00137416	0.0126978	0.00980668	4801	tags=43%, list=21%, signal=34%	MAP2K1/PLD2/PLCG2/SPHK1/AMPH/PTPRC/PRKCG/MARCKS/SYK/FCGR2A/VAV1/FCGR2C/DNM2/WASF1/RAC2/MAPK3/CRK/ASAP1/GSN/ARPC1B/LYN/CFL1/VASP/LIMK2/CDC42/PRKCD/VAV3/HCK/PLD1/PLA2G4A/ARPC5/ARPC1A/FCGR1A/PIK3CA/MYO10/PIK3CG/PIK3CB/ARPC2/ARPC3
KEGG_P53_SIGNALING_PATHWAY	KEGG_P53_SIGNALING_PATHWAY	KEGG_P53_SIGNALING_PATHWAY	66	-0.427271	-1.67728	0.00141937	0.0126978	0.00980668	3685	tags=39%, list=16%, signal=33%	MDM2/RRM2/THBS1/CYCS/RRM2B/CCNB1/CDK1/CCNG2/CCNB2/BID/SESN2/CCNE2/CCND3/PPM1D/STEAP3/GADD45G/APAF1/CD82/CASP9/CASP3/TP53I3/FAS/PTEN/RCHY1/GADD45B/GADD45A
KEGG_SNARE_INTERACTIONS_IN_VESICULAR_TRANSPORT	KEGG_SNARE_INTERACTIONS_IN_VESICULAR_TRANSPORT	KEGG_SNARE_INTERACTIONS_IN_VESICULAR_TRANSPORT	37	-0.504543	-1.77865	0.00144921	0.0126978	0.00980668	4775	tags=54%, list=21%, signal=43%	VAMP8/STX18/VAMP5/VAMP4/STX6/STX5/STX10/STX11/SEC22B/BET1/STX4/STX16/SNAP23/YKT6/STX8/SNAP29/STX12/VAMP7/STX7/VAMP3
KEGG_TOLL_LIKE_RECEPTOR_SIGNALING_PATHWAY	KEGG_TOLL_LIKE_RECEPTOR_SIGNALING_PATHWAY	KEGG_TOLL_LIKE_RECEPTOR_SIGNALING_PATHWAY	99	-0.385244	-1.63168	0.00157016	0.0131322	0.0101422	3090	tags=27%, list=14%, signal=24%	TRAF6/TICAM1/TIRAP/MAPK3/TICAM2/CTSK/FADD/FOS/TOLLIP/MAP3K8/IFNAR1/TLR1/TBK1/PIK3CA/NFKBIA/MYD88/MAPK14/PIK3CG/TLR2/PIK3CB/MAP2K6/LY96/TLR5/TLR4/IRAK4/TLR8/CHUK
KEGG_PPAR_SIGNALING_PATHWAY	KEGG_PPAR_SIGNALING_PATHWAY	KEGG_PPAR_SIGNALING_PATHWAY	67	-0.406265	-1.60335	0.00289501	0.0231601	0.0178868	5803	tags=42%, list=25%, signal=31%	ME1/UBC/LPL/CPT2/OLR1/PCK1/EHHADH/FABP4/PDPK1/SCD5/CPT1C/FABP2/MMP1/ACOX2/ILK/SCP2/ACADM/PLTP/PPARG/ACOX1/FABP5/ACSL4/APOA2/GK/DBI/ACAA1/ACSL1/ACSL3
KEGG_CARDIAC_MUSCLE_CONTRACTION	KEGG_CARDIAC_MUSCLE_CONTRACTION	KEGG_CARDIAC_MUSCLE_CONTRACTION	72	-0.401896	-1.62411	0.00332986	0.0255289	0.0197163	4660	tags=36%, list=20%, signal=29%	CACNA2D1/UQCRC1/TPM1/COX7A1/SLC9A1/COX4I1/TPM4/COX8A/COX6B1/UQCRC2/TPM3/COX7C/UQCR11/SLC8A1/UQCRH/UQCR10/COX7A2L/COX6C/UQCRFS1/COX6A1/SLC9A6/COX5B/UQCRQ/UQCRB/COX7B/COX7A2
KEGG_HEMATOPOIETIC_CELL_LINEAGE	KEGG_HEMATOPOIETIC_CELL_LINEAGE	KEGG_HEMATOPOIETIC_CELL_LINEAGE	85	0.395743	1.56982	0.00441675	0.0325073	0.0251057	2617	tags=28%, list=11%, signal=25%	CD3G/CD2/CD3E/CD5/IL11RA/CD8B/CD3D/CD8A/IL7R/FLT3LG/CD7/CD1C/CD4/HLA-DRB1/CD22/CSF1R/HLA-DRA/ITGA4/MS4A1/IL5RA/ITGA6/FCER2/CR2/MME
KEGG_COMPLEMENT_AND_COAGULATION_CASCADES	KEGG_COMPLEMENT_AND_COAGULATION_CASCADES	KEGG_COMPLEMENT_AND_COAGULATION_CASCADES	68	-0.400116	-1.58059	0.00615857	0.0435837	0.0336602	5637	tags=37%, list=25%, signal=28%	C4BPA/F13B/CFB/THBD/CFI/KNG1/F2/C5AR1/C1R/TFPI/FGB/F3/PLAU/PROS1/C1QA/C1QC/C1QB/F5/F8/F12/SERPINA1/CR1/C3AR1/CD59/CD55
KEGG_REGULATION_OF_ACTIN_CYTOSKELETON	KEGG_REGULATION_OF_ACTIN_CYTOSKELETON	KEGG_REGULATION_OF_ACTIN_CYTOSKELETON	208	-0.291572	-1.37327	0.00688304	0.0465648	0.0359625	4938	tags=32%, list=22%, signal=25%	F2/ITGAE/MAP2K1/TMSB4X/RDX/MYL9/ITGA8/MYL7/RAC3/ITGA1/ACTN1/ACTB/FGF12/FGFR3/SLC9A1/PAK2/IQGAP1/NCKAP1L/PXN/MYLK3/ITGAX/SSH2/BRK1/IQGAP2/VAV1/WASF1/RAC2/MYH10/ROCK2/PPP1CB/MAPK3/ITGAV/CRK/ITGB6/DIAPH3/GSN/APC/ITGA7/ARPC1B/IQGAP3/SOS2/CFL1/KRAS/LIMK2/CDC42/VAV3/SSH3/DIAPH2/FGF13/FGFR2/NRAS/ARPC5/ARPC1A/SSH1/PIK3CA/GNA13/PPP1R12A/PDGFC/PIK3CG/ROCK1/ITGAM/PIK3CB/ARPC2/MYL12A/MYL12B/ARPC3
KEGG_AMINOACYL_TRNA_BIOSYNTHESIS	KEGG_AMINOACYL_TRNA_BIOSYNTHESIS	KEGG_AMINOACYL_TRNA_BIOSYNTHESIS	21	0.567183	1.68913	0.00708595	0.0465648	0.0359625	4540	tags=62%, list=20%, signal=50%	MARS2/AARS2/EARS2/FARSA/FARSB/SARS2/NARS2/WARS2/VARS2/PARS2/FARS2/LARS2/SEPSECS
KEGG_STARCH_AND_SUCROSE_METABOLISM	KEGG_STARCH_AND_SUCROSE_METABOLISM	KEGG_STARCH_AND_SUCROSE_METABOLISM	36	-0.464592	-1.63758	0.00787718	0.0499793	0.0385996	2657	tags=28%, list=12%, signal=25%	PGM2L1/HK2/AGL/PGM1/HK3/PYGL/PGM2/UGP2/MGAM/GBE1
KEGG_PANTOTHENATE_AND_COA_BIOSYNTHESIS	KEGG_PANTOTHENATE_AND_COA_BIOSYNTHESIS	KEGG_PANTOTHENATE_AND_COA_BIOSYNTHESIS	16	-0.613809	-1.75566	0.00887272	0.0516432	0.0398846	2610	tags=50%, list=11%, signal=44%	PANK3/VNN2/PPCS/PANK2/UPB1/BCAT1/DPYD/VNN1
KEGG_GLYCOSPHINGOLIPID_BIOSYNTHESIS_LACTO_AND_NEOLACTO_SERIES	KEGG_GLYCOSPHINGOLIPID_BIOSYNTHESIS_LACTO_AND_NEOLACTO_SERIES	KEGG_GLYCOSPHINGOLIPID_BIOSYNTHESIS_LACTO_AND_NEOLACTO_SERIES	25	-0.522938	-1.66415	0.00900988	0.0516432	0.0398846	1873	tags=28%, list=8%, signal=26%	FUT7/ST3GAL6/FUT4/ST3GAL4/B4GALT4/B3GNT2/B3GNT5
KEGG_REGULATION_OF_AUTOPHAGY	KEGG_REGULATION_OF_AUTOPHAGY	KEGG_REGULATION_OF_AUTOPHAGY	32	-0.48682	-1.6546	0.00924214	0.0516432	0.0398846	3813	tags=31%, list=17%, signal=26%	BECN1/ATG4C/GABARAPL2/ATG7/ATG4A/ATG5/PRKAA1/ATG3/ATG12/PIK3C3
KEGG_OOCYTE_MEIOSIS	KEGG_OOCYTE_MEIOSIS	KEGG_OOCYTE_MEIOSIS	108	-0.352667	-1.51825	0.0092621	0.0516432	0.0398846	4957	tags=41%, list=22%, signal=32%	PLCZ1/PPP2R5B/ADCY6/MAP2K1/ESPL1/MAPK12/PLK1/FBXW11/ANAPC4/PPP3R1/ANAPC10/STAG3/MAD2L1/PRKACA/CDC20/ADCY7/ANAPC11/ANAPC13/MAD2L2/YWHAG/PPP1CB/MAPK3/YWHAH/BUB1/PTTG1/CCNB1/CDK1/IGF1R/SKP1/PPP2R5A/CCNB2/AURKA/ADCY3/PPP2CB/CALM1/CCNE2/RPS6KA3/RBX1/ADCY4/PPP3CB/RPS6KA1/CDC26/SLK/PPP2CA
KEGG_O_GLYCAN_BIOSYNTHESIS	KEGG_O_GLYCAN_BIOSYNTHESIS	KEGG_O_GLYCAN_BIOSYNTHESIS	29	-0.513744	-1.70011	0.0121511	0.065759	0.0507864	2828	tags=38%, list=12%, signal=33%	ST3GAL2/C1GALT1/GALNT7/GALNT14/B4GALT5/GALNT2/GCNT1/GALNT1/GALNT3/GALNT4/C1GALT1C1
KEGG_NOD_LIKE_RECEPTOR_SIGNALING_PATHWAY	KEGG_NOD_LIKE_RECEPTOR_SIGNALING_PATHWAY	KEGG_NOD_LIKE_RECEPTOR_SIGNALING_PATHWAY	61	-0.393442	-1.52272	0.0140526	0.0726084	0.0560763	5273	tags=46%, list=23%, signal=35%	CCL7/RIPK2/TAB2/PSTPIP1/CASP1/MAPK10/NLRP3/MAPK12/TRIP6/SUGT1/TRAF6/PYCARD/MAPK3/HSP90AA1/XIAP/CXCL1/TNFAIP3/BIRC2/TAB3/CASP5/IL18/CARD8/NAIP/NFKBIA/MAPK14/CARD6/NLRC4/CHUK
KEGG_UBIQUITIN_MEDIATED_PROTEOLYSIS	KEGG_UBIQUITIN_MEDIATED_PROTEOLYSIS	KEGG_UBIQUITIN_MEDIATED_PROTEOLYSIS	127	-0.317444	-1.40691	0.014206	0.0726084	0.0560763	3936	tags=35%, list=17%, signal=29%	VHL/FBXW11/ANAPC4/MDM2/ANAPC10/MAP3K1/UBR5/CDC20/ANAPC11/TRAF6/ANAPC13/UBE2R2/XIAP/UBE2C/CUL2/SKP1/TRIP12/HUWE1/UBE2D3/UBE2B/KLHL9/CUL3/UBE2K/UBE2E1/FANCL/RBX1/BIRC2/UBE2A/UBE4A/ITCH/UBE2F/UBA6/UBE2L3/CUL4B/HERC4/UBA3/UBE2D1/NEDD4/RNF7/SOCS3/UBE2J1/CDC26/RCHY1/UBE2W
KEGG_NATURAL_KILLER_CELL_MEDIATED_CYTOTOXICITY	KEGG_NATURAL_KILLER_CELL_MEDIATED_CYTOTOXICITY	KEGG_NATURAL_KILLER_CELL_MEDIATED_CYTOTOXICITY	130	0.333457	1.41171	0.0158393	0.0787281	0.0608026	3666	tags=30%, list=16%, signal=25%	LAT/CD247/LCK/FYN/ZAP70/NFATC2/PPP3CC/PLCG1/NCR3/SH2D1A/ICAM2/PRF1/CD244/KLRD1/IFNG/SH2D1B/KLRC3/ITGAL/NFATC3/VAV2/FASLG/GZMB/HLA-G/KIR2DL3/KIR3DL1/KIR2DL1/KIR2DS5/HCST/KIR2DL2/HLA-B/PIK3R1/KLRC1/PIK3R2/HLA-C/TNFRSF10B/PIK3CD/KIR2DS3/HLA-A/HRAS
KEGG_SYSTEMIC_LUPUS_ERYTHEMATOSUS	KEGG_SYSTEMIC_LUPUS_ERYTHEMATOSUS	KEGG_SYSTEMIC_LUPUS_ERYTHEMATOSUS	53	0.407853	1.49389	0.0165203	0.0787281	0.0608026	1331	tags=25%, list=6%, signal=23%	CD28/HLA-DPA1/HLA-DPB1/HLA-DQA1/CD40LG/HLA-DOA/HLA-DQB1/HLA-DMA/HLA-DRB1/IFNG/HLA-DMB/HLA-DOB/HLA-DRA
KEGG_ENDOCYTOSIS	KEGG_ENDOCYTOSIS	KEGG_ENDOCYTOSIS	177	-0.29388	-1.3603	0.0166869	0.0787281	0.0608026	5084	tags=36%, list=22%, signal=28%	ACAP1/CHMP4A/RUFY1/CLTB/AGAP2/ARAP2/LDLR/PLD2/EHD2/CXCR1/EPN1/CLTA/RAB5B/CHMP4B/AP2B1/SMAP2/FGFR3/VPS4B/IQSEC3/MDM2/VPS37B/RNF41/HSPA1A/EHD1/IQSEC1/HSPA1L/GIT2/ACAP2/SMAP1/TRAF6/DNM2/PDCD6IP/ASAP1/IGF1R/STAM/CHMP2A/CLTCL1/TFRC/RAB5A/STAMBP/GRK6/ARRB2/RAB11FIP2/CHMP4C/CDC42/ARFGAP3/CHMP1B/ITCH/FGFR2/VPS25/PLD1/CHMP3/VPS37A/USP8/CLTC/NEDD4/RAB11A/CHMP5/SH3GLB1/TSG101/CHMP2B/RAB31/STAM2/VTA1
KEGG_EPITHELIAL_CELL_SIGNALING_IN_HELICOBACTER_PYLORI_INFECTION	KEGG_EPITHELIAL_CELL_SIGNALING_IN_HELICOBACTER_PYLORI_INFECTION	KEGG_EPITHELIAL_CELL_SIGNALING_IN_HELICOBACTER_PYLORI_INFECTION	68	-0.372708	-1.47232	0.0218319	0.100427	0.0775608	3138	tags=31%, list=14%, signal=27%	ATP6V1A/ATP6V0A1/ATP6V0B/TCIRG1/HBEGF/ATP6AP1/CXCL1/ADAM10/LYN/CDC42/ATP6V1G1/ATP6V1H/ADAM17/CASP3/NFKBIA/ATP6V1D/MAPK14/ATP6V1E1/ATP6V0E1/ATP6V1C1/CHUK
KEGG_RNA_POLYMERASE	KEGG_RNA_POLYMERASE	KEGG_RNA_POLYMERASE	27	0.469332	1.47945	0.0259899	0.113365	0.0875534	3853	tags=48%, list=17%, signal=40%	POLR1E/POLR1C/POLR3D/POLR3C/POLR3A/POLR3H/POLR2D/POLR1A/POLR1B/POLR2E/POLR2A/POLR2J2/POLR3K
KEGG_TYPE_II_DIABETES_MELLITUS	KEGG_TYPE_II_DIABETES_MELLITUS	KEGG_TYPE_II_DIABETES_MELLITUS	46	-0.403722	-1.47004	0.0263911	0.113365	0.0875534	4755	tags=37%, list=21%, signal=29%	CACNA1B/PDX1/SOCS1/MAPK10/PKM/SOCS4/MAPK3/CACNA1A/HK2/PRKCD/CACNA1E/PIK3CA/HK3/IRS2/PIK3CG/SOCS3/PIK3CB
KEGG_INSULIN_SIGNALING_PATHWAY	KEGG_INSULIN_SIGNALING_PATHWAY	KEGG_INSULIN_SIGNALING_PATHWAY	133	-0.304604	-1.35261	0.026493	0.113365	0.0875534	2962	tags=23%, list=13%, signal=20%	SOCS4/PPP1CB/SH2B2/MAPK3/CRK/HK2/PHKB/EIF4E2/SOS2/EIF4E/KRAS/CALM1/FLOT2/RHEB/NRAS/PIK3CA/HK3/FLOT1/PYGL/PRKAA1/PPP1R3B/IRS2/PHKA2/MKNK1/PIK3CG/PRKAG1/PTPN1/SOCS3/PIK3CB/PPP1R3D
KEGG_PROGESTERONE_MEDIATED_OOCYTE_MATURATION	KEGG_PROGESTERONE_MEDIATED_OOCYTE_MATURATION	KEGG_PROGESTERONE_MEDIATED_OOCYTE_MATURATION	84	-0.353543	-1.46301	0.0281153	0.117573	0.0908029	4934	tags=40%, list=22%, signal=32%	PDE3A/ADCY6/MAP2K1/MAPK10/MAPK12/PLK1/ANAPC4/ANAPC10/MAD2L1/PRKACA/CDC25A/ADCY7/ANAPC11/ANAPC13/MAD2L2/MAPK3/HSP90AA1/BUB1/CCNB1/CDK1/IGF1R/CCNB2/ADCY3/KRAS/RPS6KA3/ADCY4/RPS6KA1/PIK3CA/CCNA1/MAPK14/PIK3CG/CDC26/PIK3CB/GNAI3
KEGG_ALANINE_ASPARTATE_AND_GLUTAMATE_METABOLISM	KEGG_ALANINE_ASPARTATE_AND_GLUTAMATE_METABOLISM	KEGG_ALANINE_ASPARTATE_AND_GLUTAMATE_METABOLISM	30	0.453847	1.4666	0.0366503	0.149648	0.115575	6072	tags=47%, list=27%, signal=34%	GOT2/PPAT/CAD/GLS2/GOT1/GLUD2/ASS1/ALDH5A1/GLS/GLUD1/NIT2/CPS1/GFPT1/GPT
KEGG_NUCLEOTIDE_EXCISION_REPAIR	KEGG_NUCLEOTIDE_EXCISION_REPAIR	KEGG_NUCLEOTIDE_EXCISION_REPAIR	44	-0.397328	-1.42936	0.037412	0.149648	0.115575	1780	tags=32%, list=8%, signal=29%	POLE4/RFC5/RFC2/RBX1/CETN2/RPA3/CUL4B/RPA4/POLD3/GTF2H5/RAD23B/CDK7/CCNH/GTF2H2
KEGG_SPHINGOLIPID_METABOLISM	KEGG_SPHINGOLIPID_METABOLISM	KEGG_SPHINGOLIPID_METABOLISM	32	-0.431499	-1.46657	0.044734	0.175129	0.135254	2413	tags=47%, list=11%, signal=42%	SGMS1/SGPP2/SPHK1/GAL3ST1/SMPD2/GALC/DEGS1/NEU1/UGCG/GLA/SGMS2/ASAH1/SPTLC2/SPTLC1/ACER3
KEGG_CYSTEINE_AND_METHIONINE_METABOLISM	KEGG_CYSTEINE_AND_METHIONINE_METABOLISM	KEGG_CYSTEINE_AND_METHIONINE_METABOLISM	34	0.432439	1.43408	0.0462814	0.177412	0.137017	3643	tags=35%, list=16%, signal=30%	GOT2/MTR/DNMT1/LDHB/SRM/GOT1/AHCYL2/MTAP/SMS/AMD1/ENOPH1/DNMT3A
KEGG_SPLICEOSOME	KEGG_SPLICEOSOME	KEGG_SPLICEOSOME	118	0.312398	1.30229	0.0472669	0.177492	0.137079	4545	tags=42%, list=20%, signal=33%	PRPF19/SRSF8/SF3B3/SNRNP70/PRPF6/THOC1/LSM4/HNRNPA1/PUF60/SF3A3/PRPF8/SRSF6/SRSF5/NCBP2/TCERG1/SF3B2/HNRNPM/HNRNPU/WBP11/RBM25/PCBP1/HNRNPA3/TRA2A/ALYREF/HSPA8/PRPF31/CDC5L/SRSF7/PPIH/EFTUD2/SNRPA/PRPF40B/SRSF10/SRSF1/NCBP1/SNRPB/SRSF3/SF3A1/CHERP/DDX5/PPIE/PQBP1/PRPF4/U2AF2/PRPF3/THOC2/SRSF4/SF3A2/HNRNPK

## Sheet: ECHDC3
	ID	Description	setSize	enrichmentScore	NES	pvalue	p.adjust	qvalue	rank	leading_edge	core_enrichment
KEGG_ANTIGEN_PROCESSING_AND_PRESENTATION	KEGG_ANTIGEN_PROCESSING_AND_PRESENTATION	KEGG_ANTIGEN_PROCESSING_AND_PRESENTATION	79	-0.625308	-2.52852	3.03664e-12	5.58742e-10	4.2513e-10	5082	tags=66%, list=22%, signal=51%	HLA-E/NFYB/NFYC/HLA-DRB4/TAPBP/KIR2DL5A/TAP1/KIR2DS1/LGMN/TAP2/KIR2DS3/CTSS/KIR3DL3/KIR2DS5/KIR2DL3/KIR2DL2/HLA-A/CREB1/KIR2DL1/HLA-C/CANX/KIR3DL1/HLA-DOB/HLA-B/KLRC1/RFXAP/PSME1/HLA-DOA/KLRC4/KLRC3/HLA-G/HLA-F/HSPA8/HLA-DMB/CD4/LTA/HLA-DRA/CALR/HSP90AB1/RFX5/HLA-DMA/KLRD1/PDIA3/HLA-DRB1/HLA-DQB1/CIITA/CD74/HLA-DPA1/HLA-DQA1/HLA-DPB1/CD8B/CD8A
KEGG_OXIDATIVE_PHOSPHORYLATION	KEGG_OXIDATIVE_PHOSPHORYLATION	KEGG_OXIDATIVE_PHOSPHORYLATION	99	0.575226	2.40394	1.00905e-11	9.2833e-10	7.06338e-10	4893	tags=61%, list=21%, signal=48%	ATP6V0E1/ATP6V1C1/PPA2/ATP6V1E1/SDHB/COX7A2/NDUFB3/COX15/SDHC/ATP6V1H/NDUFA1/NDUFC2/NDUFA4/NDUFB1/COX5B/ATP6V1D/ATP6AP1/SDHD/COX7B/UQCRQ/NDUFB6/COX7A2L/ATP6V1G1/NDUFA2/COX17/UQCRB/TCIRG1/NDUFS5/COX6A1/UQCRFS1/NDUFA6/UQCR10/ATP6V0B/UQCR11/NDUFV2/NDUFS4/COX6B1/NDUFB9/ATP6V0A1/COX7C/COX6C/NDUFC1/UQCRH/NDUFS1/ATP6V1A/COX8A/NDUFA8/UQCRC2/NDUFS3/NDUFA7/UQCRC1/ATP4B/COX7A1/NDUFA5/COX4I1/NDUFB5/NDUFB7/AT…
KEGG_GRAFT_VERSUS_HOST_DISEASE	KEGG_GRAFT_VERSUS_HOST_DISEASE	KEGG_GRAFT_VERSUS_HOST_DISEASE	37	-0.733785	-2.57338	5.48357e-10	3.36326e-08	2.559e-08	3564	tags=76%, list=16%, signal=64%	CD80/CD86/KIR2DL3/KIR2DL2/HLA-A/KIR2DL1/HLA-C/KIR3DL1/HLA-DOB/HLA-B/KLRC1/IFNG/HLA-DOA/HLA-G/HLA-F/HLA-DMB/FASLG/HLA-DRA/GZMB/HLA-DMA/KLRD1/HLA-DRB1/HLA-DQB1/CD28/HLA-DPA1/HLA-DQA1/HLA-DPB1/PRF1
KEGG_RIBOSOME	KEGG_RIBOSOME	KEGG_RIBOSOME	83	-0.562513	-2.29699	1.07213e-08	4.93178e-07	3.75244e-07	3739	tags=52%, list=16%, signal=43%	RPS6/RPL5/RPL30/RPS20/RPS18/RPL6/RPLP0/RPS8/RPS12/UBA52/RPL15/RPL12/RPL32/RPL27A/RPLP1/RPL36/RPL29/RPS5/RPLP2/RPS15/RPL37A/RPL10A/RPL13A/RPL18A/RPS2/RPS11/RPS4X/RPL4/RPSA/RPS19/RPS28/RPL8/RPL13/RPL14/RPS16/RPL38/RPL7A/RPL10/RPL18/RPS3/RPL3/RPL19/RPL23A
KEGG_PARKINSONS_DISEASE	KEGG_PARKINSONS_DISEASE	KEGG_PARKINSONS_DISEASE	96	0.523427	2.17377	2.79391e-08	1.02816e-06	7.82293e-07	4850	tags=58%, list=21%, signal=46%	UBE2J1/SLC18A2/SDHB/COX7A2/NDUFB3/CASP9/SDHC/NDUFA1/NDUFC2/NDUFA4/NDUFB1/COX5B/SDHD/APAF1/COX7B/UQCRQ/CASP3/UBE2L3/NDUFB6/COX7A2L/NDUFA2/PPID/UQCRB/NDUFS5/COX6A1/UQCRFS1/NDUFA6/UQCR10/UQCR11/NDUFV2/NDUFS4/COX6B1/NDUFB9/HTRA2/COX7C/COX6C/NDUFC1/UQCRH/NDUFS1/COX8A/SLC6A3/NDUFA8/UQCRC2/NDUFS3/NDUFA7/UBE2J2/UQCRC1/VDAC3/CYCS/COX7A1/NDUFA5/COX4I1/NDUFB5/UBE2G1/NDUFB7/NDUFB4
KEGG_ALZHEIMERS_DISEASE	KEGG_ALZHEIMERS_DISEASE	KEGG_ALZHEIMERS_DISEASE	141	0.45667	2.0145	4.23979e-08	1.3002e-06	9.89284e-07	4975	tags=49%, list=22%, signal=39%	FADD/ADAM17/GNAQ/SDHB/COX7A2/NDUFB3/CASP9/SDHC/NDUFA1/NDUFC2/NDUFA4/NDUFB1/COX5B/GAPDH/ATF6/SDHD/CALM1/NCSTN/APAF1/MAPK3/COX7B/UQCRQ/CASP3/PPP3CB/NDUFB6/COX7A2L/NDUFA2/BID/UQCRB/NDUFS5/COX6A1/UQCRFS1/NDUFA6/UQCR10/UQCR11/NDUFV2/NDUFS4/FAS/ADAM10/COX6B1/CDK5/NDUFB9/COX7C/COX6C/NDUFC1/UQCRH/NDUFS1/TNFRSF1A/COX8A/APH1A/NDUFA8/UQCRC2/NDUFS3/PSENEN/NDUFA7/UQCRC1/CHP1/CYCS/COX7A1/NDUFA5/BAD/COX4I1/NDUF…
KEGG_TYPE_I_DIABETES_MELLITUS	KEGG_TYPE_I_DIABETES_MELLITUS	KEGG_TYPE_I_DIABETES_MELLITUS	40	-0.659029	-2.3339	9.4822e-08	2.32241e-06	1.76705e-06	3564	tags=60%, list=16%, signal=51%	CD80/CD86/HLA-A/HLA-C/HSPD1/HLA-DOB/HLA-B/IFNG/HLA-DOA/HLA-G/HLA-F/HLA-DMB/FASLG/LTA/HLA-DRA/GZMB/HLA-DMA/HLA-DRB1/HLA-DQB1/CD28/HLA-DPA1/HLA-DQA1/HLA-DPB1/PRF1
KEGG_AUTOIMMUNE_THYROID_DISEASE	KEGG_AUTOIMMUNE_THYROID_DISEASE	KEGG_AUTOIMMUNE_THYROID_DISEASE	47	-0.631502	-2.30342	1.00974e-07	2.32241e-06	1.76705e-06	3564	tags=49%, list=16%, signal=41%	CD80/CD86/HLA-A/HLA-C/HLA-DOB/HLA-B/HLA-DOA/HLA-G/HLA-F/HLA-DMB/CTLA4/FASLG/HLA-DRA/GZMB/HLA-DMA/CD40LG/HLA-DRB1/HLA-DQB1/CD28/HLA-DPA1/HLA-DQA1/HLA-DPB1/PRF1
KEGG_ALLOGRAFT_REJECTION	KEGG_ALLOGRAFT_REJECTION	KEGG_ALLOGRAFT_REJECTION	34	-0.687255	-2.37782	1.90586e-07	3.89643e-06	2.96467e-06	3564	tags=68%, list=16%, signal=57%	CD80/CD86/HLA-A/HLA-C/HLA-DOB/HLA-B/IFNG/HLA-DOA/HLA-G/HLA-F/HLA-DMB/FASLG/HLA-DRA/GZMB/HLA-DMA/CD40LG/HLA-DRB1/HLA-DQB1/CD28/HLA-DPA1/HLA-DQA1/HLA-DPB1/PRF1
KEGG_CELL_ADHESION_MOLECULES_CAMS	KEGG_CELL_ADHESION_MOLECULES_CAMS	KEGG_CELL_ADHESION_MOLECULES_CAMS	127	-0.453926	-1.96768	1.72303e-06	3.17038e-05	2.41224e-05	3580	tags=35%, list=16%, signal=30%	SIGLEC1/CD80/JAM2/CD86/ITGB1/F11R/NLGN2/HLA-A/HLA-C/NCAM1/CNTNAP2/CD226/ITGA6/HLA-DOB/CD22/HLA-B/GLG1/ITGAL/HLA-DOA/HLA-G/HLA-F/PTPRM/CLDN20/HLA-DMB/CD4/CTLA4/HLA-DRA/HLA-DMA/CD99/CD40LG/HLA-DRB1/HLA-DQB1/ITGA4/CD28/HLA-DPA1/HLA-DQA1/ICAM2/HLA-DPB1/CD8B/SPN/CD8A/CD2/ICOS/CD6/ITGB7
KEGG_HUNTINGTONS_DISEASE	KEGG_HUNTINGTONS_DISEASE	KEGG_HUNTINGTONS_DISEASE	156	0.395313	1.77765	6.57008e-06	0.0001099	8.36192e-05	4443	tags=41%, list=19%, signal=33%	DCTN2/CLTC/GNAQ/DCTN4/SDHB/COX7A2/HIP1/NDUFB3/CASP9/PPARG/SDHC/NDUFA1/NDUFC2/NDUFA4/NDUFB1/COX5B/SDHD/APAF1/COX7B/UQCRQ/CASP3/NDUFB6/COX7A2L/NDUFA2/PPID/UQCRB/NDUFS5/COX6A1/UQCRFS1/NDUFA6/UQCR10/POLR2K/UQCR11/NDUFV2/IFT57/NDUFS4/CLTCL1/COX6B1/NDUFB9/COX7C/COX6C/NDUFC1/UQCRH/NDUFS1/POLR2F/HDAC2/POLR2C/TBPL1/COX8A/RCOR1/NDUFA8/CREB5/UQCRC2/NDUFS3/NDUFA7/UQCRC1/VDAC3/CYCS/COX7A1/NDUFA5/CLTB/COX4I1/C…
KEGG_PRIMARY_IMMUNODEFICIENCY	KEGG_PRIMARY_IMMUNODEFICIENCY	KEGG_PRIMARY_IMMUNODEFICIENCY	35	-0.636295	-2.20538	8.26934e-06	0.000126797	9.64756e-05	4568	tags=69%, list=20%, signal=55%	TAP1/CD40/TAP2/TNFRSF13B/CD19/CD79A/IL2RG/DCLRE1C/BLNK/RFXAP/CD4/ADA/RFX5/IL7R/CD40LG/CIITA/UNG/CD3D/CD8B/CD8A/CD3E/ICOS/ZAP70/LCK
KEGG_INTESTINAL_IMMUNE_NETWORK_FOR_IGA_PRODUCTION	KEGG_INTESTINAL_IMMUNE_NETWORK_FOR_IGA_PRODUCTION	KEGG_INTESTINAL_IMMUNE_NETWORK_FOR_IGA_PRODUCTION	45	-0.574662	-2.09277	1.18416e-05	0.000167605	0.000127525	5389	tags=62%, list=24%, signal=48%	CCR9/CCL27/TNFRSF13C/HLA-DRB4/IL4/CD40/TNFRSF13B/ICOSLG/CXCR4/CD80/CD86/HLA-DOB/HLA-DOA/HLA-DMB/CCL28/HLA-DRA/MAP3K14/HLA-DMA/CD40LG/HLA-DRB1/HLA-DQB1/ITGA4/CD28/HLA-DPA1/HLA-DQA1/HLA-DPB1/ICOS/ITGB7
KEGG_LYSOSOME	KEGG_LYSOSOME	KEGG_LYSOSOME	119	0.388186	1.68072	0.000181939	0.00239119	0.00181939	5479	tags=45%, list=24%, signal=34%	SORT1/GNS/AP3S1/CD63/LAPTM4A/SUMF1/ASAH1/CLTC/CLN5/AP3S2/GALNS/GLA/ATP6V1H/SLC17A5/NEU1/GM2A/CTSK/AP3B2/ATP6AP1/SLC11A1/CTSD/LAMP1/CD164/TCIRG1/ATP6V0B/AGA/CTSC/HEXB/CLTCL1/CTSZ/ATP6V0A1/ENTPD4/AP3B1/CTSL/PLA2G15/LAMP2/CTSB/SGSH/CTSA/GALC/CLTB/CLTA/HYAL1/CTSV/PPT1/AP4B1/AP1S1/ATP6V0D1/CD68/ARSB/CTSH/CTNS/NAPSA
KEGG_FC_GAMMA_R_MEDIATED_PHAGOCYTOSIS	KEGG_FC_GAMMA_R_MEDIATED_PHAGOCYTOSIS	KEGG_FC_GAMMA_R_MEDIATED_PHAGOCYTOSIS	91	0.412455	1.70306	0.000568994	0.00697966	0.00531061	3984	tags=40%, list=17%, signal=33%	ARPC2/ARPC3/ARPC1A/PIK3CG/PIK3CB/ARPC5/MYO10/HCK/VASP/PRKCD/PLD1/ARPC1B/PLA2G4A/CDC42/CFL1/PIK3CA/VAV3/MAPK3/DNM2/LYN/FCGR1A/ASAP1/SYK/GSN/LIMK2/RAC2/VAV1/AMPH/CRK/PRKCG/FCGR2C/FCGR2A/WASF1/PLD2/MARCKS/PLCG2
KEGG_VIRAL_MYOCARDITIS	KEGG_VIRAL_MYOCARDITIS	KEGG_VIRAL_MYOCARDITIS	66	-0.447904	-1.75303	0.000691525	0.00795254	0.00605084	5021	tags=47%, list=22%, signal=37%	HLA-DRB4/MYH9/CD40/MYH11/EIF4G1/ABL1/CD80/CD86/HLA-A/HLA-C/MYH3/HLA-DOB/HLA-B/SGCB/ITGAL/DAG1/HLA-DOA/HLA-G/HLA-F/HLA-DMB/HLA-DRA/HLA-DMA/CD40LG/HLA-DRB1/HLA-DQB1/CD28/HLA-DPA1/HLA-DQA1/HLA-DPB1/PRF1/FYN
KEGG_ASTHMA	KEGG_ASTHMA	KEGG_ASTHMA	27	-0.587937	-1.92215	0.000741241	0.00802285	0.00610434	1774	tags=48%, list=8%, signal=44%	MS4A2/HLA-DOB/HLA-DOA/HLA-DMB/HLA-DRA/HLA-DMA/CD40LG/HLA-DRB1/HLA-DQB1/HLA-DPA1/HLA-DQA1/HLA-DPB1/FCER1A
KEGG_T_CELL_RECEPTOR_SIGNALING_PATHWAY	KEGG_T_CELL_RECEPTOR_SIGNALING_PATHWAY	KEGG_T_CELL_RECEPTOR_SIGNALING_PATHWAY	107	-0.388758	-1.63602	0.000936431	0.00957241	0.00728335	3728	tags=41%, list=16%, signal=35%	PAK1/PIK3CD/MAP3K7/AKT1/AKT2/HRAS/LCP2/NFKBIE/PIK3R1/MAP2K7/PIK3R2/PAK6/IKBKB/RELA/MALT1/VAV2/GRAP2/IFNG/NFATC3/CD4/CTLA4/MAP3K14/PRKCQ/CARD11/CD40LG/CBLB/CDK4/CD28/CD3D/CD8B/ITK/PLCG1/CD247/CD8A/CD3E/ICOS/ZAP70/CD3G/PPP3CC/LCK/NFATC2/FYN/LAT/RASGRP1
KEGG_TOLL_LIKE_RECEPTOR_SIGNALING_PATHWAY	KEGG_TOLL_LIKE_RECEPTOR_SIGNALING_PATHWAY	KEGG_TOLL_LIKE_RECEPTOR_SIGNALING_PATHWAY	99	0.378087	1.58007	0.00105348	0.0101545	0.00772625	1818	tags=23%, list=8%, signal=21%	TLR4/TLR5/FADD/TLR8/MAP2K6/TLR2/NFKBIA/CHUK/MAPK14/TOLLIP/IRAK4/MYD88/PIK3CG/PIK3CB/FOS/TLR1/LY96/MAP3K8/CTSK/PIK3CA/IFNAR1/MAPK3/TBK1
KEGG_REGULATION_OF_ACTIN_CYTOSKELETON	KEGG_REGULATION_OF_ACTIN_CYTOSKELETON	KEGG_REGULATION_OF_ACTIN_CYTOSKELETON	208	0.310795	1.45672	0.00110375	0.0101545	0.00772625	4966	tags=32%, list=22%, signal=25%	ARPC2/MYL12A/ITGAM/PDGFC/SSH1/MYL12B/ARPC3/ROCK1/ARPC1A/PIK3CG/PIK3CB/ARPC5/SSH3/SOS2/FGF13/FGFR2/ARPC1B/PPP1R12A/GNA13/CDC42/CFL1/ITGA7/PIK3CA/VAV3/NRAS/MAPK3/ITGB6/KRAS/SSH2/GSN/LIMK2/MYH10/RAC2/PPP1CB/VAV1/APC/PXN/DIAPH2/SLC9A1/NCKAP1L/ITGAX/CRK/IQGAP3/DIAPH3/IQGAP1/BRK1/WASF1/ROCK2/ITGAV/MYLK3/IQGAP2/FGF18/MYL9/FGFR3/ITGA8/MYL7/MYH14/PAK2/RAC3/RAC1/ACTB/ITGA1/ACTN1/MAP2K1/FGF12/F2/PIP5K1B
KEGG_PROTEASOME	KEGG_PROTEASOME	KEGG_PROTEASOME	40	0.489504	1.74844	0.00174136	0.0151253	0.0115084	3709	tags=52%, list=16%, signal=44%	PSMC1/PSMD6/PSMD4/PSMD12/PSMB3/PSMB7/PSMB6/POMP/PSMA2/PSMA1/PSMC6/PSMD7/PSMB1/PSMC2/PSMA7/PSMA4/PSMD1/PSMD11/PSMD14/PSMB5/PSME3
KEGG_PPAR_SIGNALING_PATHWAY	KEGG_PPAR_SIGNALING_PATHWAY	KEGG_PPAR_SIGNALING_PATHWAY	67	0.418497	1.64734	0.00180846	0.0151253	0.0115084	5348	tags=37%, list=23%, signal=29%	ACAA1/ACSL3/ACSL1/ACSL4/PPARG/ACOX1/APOA2/DBI/PLTP/FABP5/GK/ACADM/ACOX2/FABP2/ILK/PDPK1/SCP2/CPT1C/MMP1/PCK1/CPT2/UBC/ME1/FABP4/SCD5
KEGG_CARDIAC_MUSCLE_CONTRACTION	KEGG_CARDIAC_MUSCLE_CONTRACTION	KEGG_CARDIAC_MUSCLE_CONTRACTION	72	0.411489	1.63477	0.00204529	0.0163623	0.0124496	4286	tags=38%, list=19%, signal=31%	SLC8A1/COX7A2/COX5B/SLC9A6/COX7B/UQCRQ/COX7A2L/UQCRB/COX6A1/UQCRFS1/TPM3/UQCR10/UQCR11/COX6B1/COX7C/COX6C/UQCRH/SLC9A1/COX8A/TPM4/UQCRC2/UQCRC1/CACNG1/TPM1/COX7A1/CACNA2D1/COX4I1
KEGG_AMINOACYL_TRNA_BIOSYNTHESIS	KEGG_AMINOACYL_TRNA_BIOSYNTHESIS	KEGG_AMINOACYL_TRNA_BIOSYNTHESIS	21	-0.601231	-1.82384	0.00290282	0.022255	0.0169331	4636	tags=71%, list=20%, signal=57%	YARS2/SEPSECS/DARS2/PARS2/VARS2/FARS2/SARS2/WARS2/NARS2/LARS2/FARSB/EARS2/FARSA/MARS2/AARS2
KEGG_OOCYTE_MEIOSIS	KEGG_OOCYTE_MEIOSIS	KEGG_OOCYTE_MEIOSIS	108	0.351358	1.49154	0.00486903	0.034571	0.026304	5841	tags=48%, list=26%, signal=36%	RPS6KA1/RPS6KA3/ADCY4/PPP2CA/CDC26/SLK/CALM1/MAPK3/IGF1R/PPP3CB/PRKACA/PPP2R5A/ADCY3/STAG3/RBX1/CCNB2/MAD2L2/PPP2CB/PPP1CB/CCNE2/SKP1/AURKA/YWHAH/ANAPC11/YWHAG/ANAPC13/CCNB1/CDC20/PTTG1/PPP2R5B/BUB1/CHP1/FBXW11/CDK1/ANAPC10/PPP3R1/CHP2/RPS6KA2/PLK1/ADCY7/MAP2K1/ANAPC4/ITPR2/ESPL1/MAPK12/MAD2L1/MOS/ADCY6/PLCZ1/YWHAZ/MAPK1/ADCY1
KEGG_O_GLYCAN_BIOSYNTHESIS	KEGG_O_GLYCAN_BIOSYNTHESIS	KEGG_O_GLYCAN_BIOSYNTHESIS	29	0.520193	1.71675	0.00488503	0.034571	0.026304	2252	tags=34%, list=10%, signal=31%	GALNT1/GALNT2/GALNT14/GALNT4/C1GALT1C1/GCNT1/GALNT7/B4GALT5/GALNT3/ST3GAL2
KEGG_SNARE_INTERACTIONS_IN_VESICULAR_TRANSPORT	KEGG_SNARE_INTERACTIONS_IN_VESICULAR_TRANSPORT	KEGG_SNARE_INTERACTIONS_IN_VESICULAR_TRANSPORT	37	0.477695	1.66576	0.00527449	0.0359447	0.0273492	4248	tags=46%, list=19%, signal=37%	VAMP3/STX7/VAMP7/SNAP29/STX12/SNAP23/YKT6/STX4/STX8/STX10/STX11/STX5/STX16/SEC22B/BET1/VAMP4/STX6
KEGG_ENDOCYTOSIS	KEGG_ENDOCYTOSIS	KEGG_ENDOCYTOSIS	177	0.313508	1.43926	0.0060262	0.0382586	0.0291098	4505	tags=34%, list=20%, signal=27%	CHMP3/SH3GLB1/RAB31/STAM2/CHMP2B/TSG101/CLTC/CHMP1B/VPS25/VTA1/RAB11A/PLD1/FGFR2/NEDD4/CDC42/CHMP2A/VPS37A/ARRB2/USP8/GRK6/ITCH/IGF1R/CHMP5/ARFGAP3/DNM2/CHMP4C/RAB11FIP2/ASAP1/RAB5A/VPS37B/CLTCL1/SMAP2/MDM2/STAMBP/PDCD6IP/IQSEC1/GIT2/EHD1/CHMP4B/TFRC/EHD2/IQSEC3/TRAF6/ACAP2/RAB5B/HSPA1A/STAM/PLD2/RNF41/SMAP1/HSPA1L/FGFR3/EPN1/CLTB/RUFY1/ACAP1/VPS4B/CLTA/PARD6A/CXCR1
KEGG_COMPLEMENT_AND_COAGULATION_CASCADES	KEGG_COMPLEMENT_AND_COAGULATION_CASCADES	KEGG_COMPLEMENT_AND_COAGULATION_CASCADES	68	0.395142	1.55744	0.00602989	0.0382586	0.0291098	6434	tags=40%, list=28%, signal=29%	CD55/SERPINA1/CR1/F12/CD59/C3AR1/F5/F8/C1QB/C1QC/C1QA/C5AR1/PROS1/TFPI/F3/C1R/PLAU/FGB/THBD/F13B/F2/C4BPA/F10/CFI/MASP1/CFB/FGG
KEGG_SYSTEMIC_LUPUS_ERYTHEMATOSUS	KEGG_SYSTEMIC_LUPUS_ERYTHEMATOSUS	KEGG_SYSTEMIC_LUPUS_ERYTHEMATOSUS	53	-0.420912	-1.57489	0.00655019	0.0401745	0.0305675	3736	tags=34%, list=16%, signal=28%	FCGR3A/SNRPB/CD80/ACTN4/CD86/HLA-DOB/IFNG/HLA-DOA/HLA-DMB/HLA-DRA/HLA-DMA/CD40LG/HLA-DRB1/HLA-DQB1/CD28/HLA-DPA1/HLA-DQA1/HLA-DPB1
KEGG_NATURAL_KILLER_CELL_MEDIATED_CYTOTOXICITY	KEGG_NATURAL_KILLER_CELL_MEDIATED_CYTOTOXICITY	KEGG_NATURAL_KILLER_CELL_MEDIATED_CYTOTOXICITY	130	-0.331025	-1.4447	0.00692143	0.0410821	0.0312581	3553	tags=33%, list=16%, signal=28%	PAK1/PIK3CD/KIR2DS3/FCGR3A/HRAS/LCP2/TNFRSF10B/PIK3R1/TNFRSF10A/PIK3R2/KIR2DS5/KIR2DL3/KIR2DL2/HLA-A/HCST/KIR2DL1/HLA-C/KIR3DL1/VAV2/HLA-B/KLRC1/ITGAL/IFNG/KLRC3/HLA-G/NFATC3/FASLG/GZMB/SH2D1B/KLRD1/CD244/NCR3/ICAM2/SH2D1A/PLCG1/CD247/PRF1/ZAP70/PPP3CC/LCK/NFATC2/FYN/LAT
KEGG_ALANINE_ASPARTATE_AND_GLUTAMATE_METABOLISM	KEGG_ALANINE_ASPARTATE_AND_GLUTAMATE_METABOLISM	KEGG_ALANINE_ASPARTATE_AND_GLUTAMATE_METABOLISM	30	-0.49697	-1.66795	0.00803742	0.0462152	0.0351637	5167	tags=47%, list=23%, signal=36%	CPS1/AGXT2/GLUD1/GFPT1/ALDH5A1/ASS1/GLUD2/NIT2/CAD/GLS/GLS2/GOT1/PPAT/GOT2
KEGG_P53_SIGNALING_PATHWAY	KEGG_P53_SIGNALING_PATHWAY	KEGG_P53_SIGNALING_PATHWAY	66	0.390987	1.53049	0.00892923	0.0497872	0.0378816	2938	tags=33%, list=13%, signal=29%	GADD45A/GADD45B/PTEN/CD82/TP53I3/RCHY1/CASP9/CCND3/SESN2/APAF1/CASP3/STEAP3/BID/CCNG2/GADD45G/PPM1D/CCNB2/FAS/THBS1/MDM2/CCNE2/RRM2B
KEGG_HEMATOPOIETIC_CELL_LINEAGE	KEGG_HEMATOPOIETIC_CELL_LINEAGE	KEGG_HEMATOPOIETIC_CELL_LINEAGE	85	-0.368687	-1.51008	0.0109258	0.0586174	0.0446002	3776	tags=34%, list=17%, signal=29%	CD19/IL7/FCER2/CD38/MME/IL2RA/CD1A/CR2/ITGA6/MS4A1/CD22/CSF1R/CD4/CD1C/HLA-DRA/IL5RA/IL7R/HLA-DRB1/IL11RA/ITGA4/CD3D/CD7/CD8B/CD8A/CD3E/CD2/FLT3LG/CD3G/CD5
KEGG_STARCH_AND_SUCROSE_METABOLISM	KEGG_STARCH_AND_SUCROSE_METABOLISM	KEGG_STARCH_AND_SUCROSE_METABOLISM	36	0.455614	1.57928	0.0111501	0.0586174	0.0446002	2689	tags=28%, list=12%, signal=25%	MGAM/PGM2/PGM1/GBE1/PYGL/HK3/UGP2/HK2/AGL/PGM2L1
KEGG_ADIPOCYTOKINE_SIGNALING_PATHWAY	KEGG_ADIPOCYTOKINE_SIGNALING_PATHWAY	KEGG_ADIPOCYTOKINE_SIGNALING_PATHWAY	65	0.375059	1.45928	0.0116558	0.059574	0.045328	1081	tags=18%, list=5%, signal=18%	IRS2/CAMKK1/NFKBIA/CHUK/ACSL3/PRKAG1/CAMKK2/JAK2/ACSL1/PRKAA1/ACSL4/SOCS3
KEGG_SPLICEOSOME	KEGG_SPLICEOSOME	KEGG_SPLICEOSOME	118	-0.337773	-1.45095	0.0134755	0.0670132	0.0509883	4919	tags=43%, list=21%, signal=34%	SNRPA1/SF3A2/SNRPF/U2AF2/HNRNPK/SRSF4/PRPF4/PCBP1/PRPF40B/PQBP1/PRPF3/SNRPB/PPIE/DDX5/SF3A1/SRSF3/PRPF31/NCBP1/EFTUD2/SRSF1/THOC2/SNRPA/CDC5L/SRSF10/CHERP/ALYREF/RBM25/PPIH/SF3B2/SRSF7/HNRNPA3/WBP11/NCBP2/HNRNPU/HNRNPM/TRA2A/SRSF5/SRSF6/SNRNP70/PRPF8/HSPA8/PRPF6/SF3A3/TCERG1/PUF60/HNRNPA1/SRSF8/PRPF19/THOC1/SF3B3/LSM4
KEGG_CYSTEINE_AND_METHIONINE_METABOLISM	KEGG_CYSTEINE_AND_METHIONINE_METABOLISM	KEGG_CYSTEINE_AND_METHIONINE_METABOLISM	34	-0.459411	-1.58951	0.0152168	0.0706607	0.0537635	4387	tags=41%, list=19%, signal=33%	MAT2A/MTAP/AMD1/DNMT3A/MAT2B/ENOPH1/AHCYL2/SMS/SRM/LDHB/GOT1/DNMT1/MTR/GOT2
KEGG_GLYCOSAMINOGLYCAN_DEGRADATION	KEGG_GLYCOSAMINOGLYCAN_DEGRADATION	KEGG_GLYCOSAMINOGLYCAN_DEGRADATION	21	0.544966	1.6631	0.0152359	0.0706607	0.0537635	5663	tags=52%, list=25%, signal=39%	GNS/HYAL2/GALNS/HS3ST3B1/HEXB/HPSE/SGSH/HYAL1/HPSE2/ARSB/GUSB
KEGG_REGULATION_OF_AUTOPHAGY	KEGG_REGULATION_OF_AUTOPHAGY	KEGG_REGULATION_OF_AUTOPHAGY	32	0.466722	1.58596	0.015361	0.0706607	0.0537635	4810	tags=38%, list=21%, signal=30%	PIK3C3/ATG12/PRKAA1/ATG7/ATG5/ATG4A/ATG3/GABARAPL2/ATG4C/ULK1/BECN1/GABARAPL1
KEGG_PANTOTHENATE_AND_COA_BIOSYNTHESIS	KEGG_PANTOTHENATE_AND_COA_BIOSYNTHESIS	KEGG_PANTOTHENATE_AND_COA_BIOSYNTHESIS	16	0.582817	1.66726	0.0168766	0.0757387	0.0576273	3119	tags=50%, list=14%, signal=43%	BCAT1/DPYD/UPB1/VNN1/PPCS/VNN2/PANK2/PANK3
KEGG_PROGESTERONE_MEDIATED_OOCYTE_MATURATION	KEGG_PROGESTERONE_MEDIATED_OOCYTE_MATURATION	KEGG_PROGESTERONE_MEDIATED_OOCYTE_MATURATION	84	0.33744	1.37678	0.018701	0.0819283	0.0623368	5841	tags=44%, list=26%, signal=33%	CCNA1/MAPK14/RPS6KA1/RPS6KA3/GNAI3/ADCY4/PIK3CG/PIK3CB/CDC26/PIK3CA/MAPK3/IGF1R/PRKACA/ADCY3/CCNB2/KRAS/MAD2L2/ANAPC11/ANAPC13/CCNB1/BUB1/HSP90AA1/CDK1/ANAPC10/RPS6KA2/PLK1/ADCY7/CDC25A/MAP2K1/ANAPC4/MAPK13/MAPK12/MAD2L1/MOS/ADCY6/MAPK1/ADCY1
KEGG_AMINO_SUGAR_AND_NUCLEOTIDE_SUGAR_METABOLISM	KEGG_AMINO_SUGAR_AND_NUCLEOTIDE_SUGAR_METABOLISM	KEGG_AMINO_SUGAR_AND_NUCLEOTIDE_SUGAR_METABOLISM	41	0.426501	1.53157	0.0198963	0.0851377	0.0647787	3544	tags=37%, list=15%, signal=31%	PGM2/CYB5R1/PGM1/HK3/NANS/FPGT/UGP2/NPL/HK2/CYB5R3/HEXB/CHIT1/GALK1/GNPDA1/GALE
KEGG_EPITHELIAL_CELL_SIGNALING_IN_HELICOBACTER_PYLORI_INFECTION	KEGG_EPITHELIAL_CELL_SIGNALING_IN_HELICOBACTER_PYLORI_INFECTION	KEGG_EPITHELIAL_CELL_SIGNALING_IN_HELICOBACTER_PYLORI_INFECTION	68	0.36376	1.43375	0.0227869	0.0952906	0.0725037	4893	tags=41%, list=21%, signal=32%	ATP6V0E1/NFKBIA/ATP6V1C1/CHUK/MAPK14/ADAM17/ATP6V1E1/ATP6V1H/CDC42/ATP6V1D/ATP6AP1/CASP3/LYN/ATP6V1G1/TCIRG1/ATP6V0B/HBEGF/ADAM10/ATP6V0A1/CXCL1/ATP6V1A/PLCG2/NFKB1/RAC1/CXCR1/MAP2K4/ATP6V1B2/ATP6V0D1
KEGG_PYRIMIDINE_METABOLISM	KEGG_PYRIMIDINE_METABOLISM	KEGG_PYRIMIDINE_METABOLISM	93	-0.335877	-1.38604	0.0238145	0.0964266	0.0733681	4981	tags=45%, list=22%, signal=35%	POLR2H/ENTPD3/DTYMK/POLR2E/POLE/NME3/POLR2J2/UPRT/POLR3K/POLR2A/POLE3/PRIM2/UMPS/POLA2/POLR3H/CMPK2/DUT/POLR1B/POLR3A/DCTD/POLR2D/UCKL1/CAD/PNPT1/PRIM1/RRM1/POLR3C/CTPS2/POLR3D/CTPS1/POLR1E/NT5E/POLR1C/POLE2/ITPA/POLA1/NME7/DHODH/POLD2/ENTPD5/NT5C1B/ENTPD6
KEGG_ASCORBATE_AND_ALDARATE_METABOLISM	KEGG_ASCORBATE_AND_ALDARATE_METABOLISM	KEGG_ASCORBATE_AND_ALDARATE_METABOLISM	15	-0.566078	-1.58329	0.0241067	0.0964266	0.0733681	6001	tags=40%, list=26%, signal=30%	ALDH2/UGDH/ALDH9A1/ALDH3A2/ALDH1B1/UGT2B28
KEGG_GLYCOSPHINGOLIPID_BIOSYNTHESIS_LACTO_AND_NEOLACTO_SERIES	KEGG_GLYCOSPHINGOLIPID_BIOSYNTHESIS_LACTO_AND_NEOLACTO_SERIES	KEGG_GLYCOSPHINGOLIPID_BIOSYNTHESIS_LACTO_AND_NEOLACTO_SERIES	25	0.466685	1.48658	0.0249346	0.0976162	0.0742732	1676	tags=24%, list=7%, signal=22%	B4GALT4/B3GNT2/ST3GAL4/B3GNT5/FUT7/ST3GAL6
KEGG_ARGININE_AND_PROLINE_METABOLISM	KEGG_ARGININE_AND_PROLINE_METABOLISM	KEGG_ARGININE_AND_PROLINE_METABOLISM	49	-0.381818	-1.39492	0.0325948	0.124947	0.0950682	4543	tags=41%, list=20%, signal=33%	GLUD1/LAP3/GAMT/AMD1/ASS1/GLUD2/CKB/ALDH9A1/SMS/CKMT2/GLS/ALDH3A2/ALDH1B1/ODC1/GLS2/AGMAT/SRM/GOT1/ALDH18A1/GOT2
KEGG_DNA_REPLICATION	KEGG_DNA_REPLICATION	KEGG_DNA_REPLICATION	36	-0.420873	-1.47007	0.0345392	0.129698	0.0986834	5598	tags=56%, list=24%, signal=42%	MCM6/MCM2/FEN1/POLE/RFC1/RFC3/POLE3/PRIM2/POLA2/PRIM1/RNASEH2A/MCM5/POLE2/POLA1/MCM7/POLD2/LIG1/RNASEH2B/RPA1/MCM3
KEGG_NOD_LIKE_RECEPTOR_SIGNALING_PATHWAY	KEGG_NOD_LIKE_RECEPTOR_SIGNALING_PATHWAY	KEGG_NOD_LIKE_RECEPTOR_SIGNALING_PATHWAY	61	0.359924	1.38746	0.0409171	0.149985	0.114119	5598	tags=44%, list=24%, signal=34%	CARD6/NFKBIA/NLRC4/CHUK/MAPK14/NAIP/CARD8/MAPK3/CASP5/IL18/TAB3/BIRC2/PYCARD/CXCL1/TNFAIP3/XIAP/TRAF6/TRIP6/PSTPIP1/HSP90AA1/NFKB1/TAB2/NLRP3/SUGT1/MAPK13/MAPK12/CXCL2
KEGG_TYPE_II_DIABETES_MELLITUS	KEGG_TYPE_II_DIABETES_MELLITUS	KEGG_TYPE_II_DIABETES_MELLITUS	46	0.379186	1.39329	0.0415719	0.149985	0.114119	3780	tags=30%, list=17%, signal=25%	IRS2/PIK3CG/HK3/PIK3CB/PRKCD/SOCS3/CACNA1E/PIK3CA/MAPK3/HK2/PKM/PDX1/SOCS4/CACNA1A

## Sheet: THEM4
	ID	Description	setSize	enrichmentScore	NES	pvalue	p.adjust	qvalue	rank	leading_edge	core_enrichment
KEGG_OXIDATIVE_PHOSPHORYLATION	KEGG_OXIDATIVE_PHOSPHORYLATION	KEGG_OXIDATIVE_PHOSPHORYLATION	99	-0.547931	-2.32894	1.92929e-10	3.54989e-08	2.66039e-08	3545	tags=61%, list=15%, signal=51%	ATP6V1B2/COX7A1/COX4I1/ATP4A/UQCRC1/NDUFB4/ATP6V0D1/ATP4B/NDUFS3/NDUFB5/ATP6V1A/NDUFA7/UQCRC2/NDUFC1/NDUFB9/NDUFA5/NDUFA8/COX8A/COX6B1/TCIRG1/ATP6V0A1/NDUFS1/ATP6V0B/COX7C/ATP6AP1/NDUFS4/COX6C/NDUFA2/SDHD/UQCR10/UQCRH/NDUFS5/UQCRFS1/UQCR11/NDUFA6/COX5B/NDUFV2/COX6A1/COX15/UQCRQ/COX7A2L/SDHC/NDUFB6/UQCRB/ATP6V1G1/COX7B/NDUFA4/NDUFC2/ATP6V1H/COX17/SDHB/NDUFA1/COX7A2/NDUFB1/ATP6V1D/PPA2/ATP6V1E1/NDU…
KEGG_ANTIGEN_PROCESSING_AND_PRESENTATION	KEGG_ANTIGEN_PROCESSING_AND_PRESENTATION	KEGG_ANTIGEN_PROCESSING_AND_PRESENTATION	79	0.597549	2.33507	7.47577e-10	6.87771e-08	5.15435e-08	4391	tags=56%, list=19%, signal=45%	CD4/CD8B/HLA-DOA/LTA/HLA-DQA1/CD8A/HLA-DPA1/HLA-DQB1/HLA-DPB1/HLA-DRB1/CD74/CIITA/HLA-DMA/HLA-DMB/HLA-DOB/CALR/KLRD1/HLA-DRA/RFX5/KLRC4/RFXAP/KLRC3/HSP90AB1/CANX/PDIA3/KIR3DL1/KIR2DL3/KIR2DL1/HSPA8/KIR2DS5/HLA-G/KIR2DL2/KLRC1/KIR3DL3/HLA-F/HLA-C/PSME1/HLA-B/LGMN/NFYC/KIR2DS3/HLA-A/KIR2DS1/CREB1
KEGG_RIBOSOME	KEGG_RIBOSOME	KEGG_RIBOSOME	83	0.562928	2.21762	1.13468e-08	6.95939e-07	5.21556e-07	4089	tags=54%, list=18%, signal=45%	RPL10/RPL23A/RPS28/RPL3/RPL13/RPL14/RPL19/RPS16/RPL7A/RPL4/RPS3/RPL18/RPS15/RPSA/RPL13A/RPL38/RPL10A/RPS5/RPS2/RPL37A/RPL8/RPS4X/RPS19/RPL18A/RPL36/RPLP2/RPS11/RPL29/RPLP1/RPL32/RPL12/RPL15/RPL27A/RPLP0/UBA52/RPL5/RPS8/RPL6/RPL10L/RPS18/RPS12/RPS6/RPL17/RPS20/RPL30
KEGG_PARKINSONS_DISEASE	KEGG_PARKINSONS_DISEASE	KEGG_PARKINSONS_DISEASE	96	-0.516925	-2.18191	3.68855e-08	1.69673e-06	1.27158e-06	3545	tags=49%, list=15%, signal=42%	NDUFA7/CYCS/UQCRC2/VDAC3/NDUFC1/NDUFB9/NDUFA5/NDUFA8/COX8A/SLC6A3/COX6B1/NDUFS1/COX7C/NDUFS4/COX6C/NDUFA2/SDHD/UQCR10/UQCRH/NDUFS5/UQCRFS1/PPID/UQCR11/NDUFA6/HTRA2/COX5B/NDUFV2/SLC18A2/COX6A1/UBE2L3/UQCRQ/COX7A2L/APAF1/SDHC/NDUFB6/UQCRB/COX7B/NDUFA4/NDUFC2/SDHB/CASP3/NDUFA1/COX7A2/NDUFB1/CASP9/UBE2J1/NDUFB3
KEGG_ALZHEIMERS_DISEASE	KEGG_ALZHEIMERS_DISEASE	KEGG_ALZHEIMERS_DISEASE	141	-0.45095	-2.03492	5.77842e-08	2.12646e-06	1.59363e-06	3688	tags=41%, list=16%, signal=35%	APH1A/BAD/NDUFA7/CYCS/UQCRC2/NDUFC1/NDUFB9/NDUFA5/PPP3R1/NDUFA8/COX8A/COX6B1/NDUFS1/CDK5/TNFRSF1A/COX7C/ADAM10/MAPK3/NDUFS4/ATF6/COX6C/NDUFA2/SDHD/UQCR10/UQCRH/NDUFS5/UQCRFS1/UQCR11/NDUFA6/COX5B/NDUFV2/PPP3CB/BID/CALM1/PSENEN/FADD/COX6A1/NCSTN/UQCRQ/ADAM17/GAPDH/COX7A2L/APAF1/SDHC/NDUFB6/UQCRB/COX7B/NDUFA4/NDUFC2/SDHB/FAS/CASP3/NDUFA1/COX7A2/NDUFB1/CASP9/GNAQ/NDUFB3
KEGG_GRAFT_VERSUS_HOST_DISEASE	KEGG_GRAFT_VERSUS_HOST_DISEASE	KEGG_GRAFT_VERSUS_HOST_DISEASE	37	0.67901	2.27953	1.46225e-07	4.48424e-06	3.36062e-06	4256	tags=76%, list=19%, signal=62%	CD28/HLA-DOA/HLA-DQA1/HLA-DPA1/HLA-DQB1/HLA-DPB1/PRF1/HLA-DRB1/HLA-DMA/HLA-DMB/HLA-DOB/KLRD1/HLA-DRA/IFNG/FASLG/KIR3DL1/GZMB/KIR2DL3/CD86/KIR2DL1/HLA-G/KIR2DL2/KLRC1/HLA-F/HLA-C/CD80/HLA-B/HLA-A
KEGG_ALLOGRAFT_REJECTION	KEGG_ALLOGRAFT_REJECTION	KEGG_ALLOGRAFT_REJECTION	34	0.650423	2.15075	6.61731e-06	0.000161572	0.000121087	4256	tags=68%, list=19%, signal=55%	CD28/HLA-DOA/HLA-DQA1/HLA-DPA1/CD40LG/HLA-DQB1/HLA-DPB1/PRF1/HLA-DRB1/HLA-DMA/HLA-DMB/HLA-DOB/HLA-DRA/IFNG/FASLG/GZMB/CD86/HLA-G/HLA-F/HLA-C/CD80/HLA-B/HLA-A
KEGG_HUNTINGTONS_DISEASE	KEGG_HUNTINGTONS_DISEASE	KEGG_HUNTINGTONS_DISEASE	156	-0.398243	-1.81659	7.02921e-06	0.000161572	0.000121087	3545	tags=37%, list=15%, signal=31%	NDUFA7/POLR2C/CYCS/UQCRC2/VDAC3/AP2B1/NDUFC1/NDUFB9/NDUFA5/NDUFA8/COX8A/POLR2F/COX6B1/HDAC2/RCOR1/NDUFS1/COX7C/PPARG/NDUFS4/IFT57/COX6C/CLTCL1/NDUFA2/SDHD/UQCR10/UQCRH/NDUFS5/UQCRFS1/PPID/UQCR11/NDUFA6/COX5B/NDUFV2/TBPL1/COX6A1/UQCRQ/POLR2K/COX7A2L/APAF1/CLTC/SDHC/NDUFB6/UQCRB/HIP1/COX7B/NDUFA4/NDUFC2/DCTN2/SDHB/CASP3/NDUFA1/COX7A2/NDUFB1/DCTN4/CASP9/GNAQ/NDUFB3
KEGG_TYPE_I_DIABETES_MELLITUS	KEGG_TYPE_I_DIABETES_MELLITUS	KEGG_TYPE_I_DIABETES_MELLITUS	40	0.599665	2.06197	7.90299e-06	0.000161572	0.000121087	4256	tags=60%, list=19%, signal=49%	CD28/HLA-DOA/LTA/HLA-DQA1/HLA-DPA1/HLA-DQB1/HLA-DPB1/PRF1/HLA-DRB1/HLA-DMA/HLA-DMB/HLA-DOB/HLA-DRA/IFNG/FASLG/GZMB/HSPD1/CD86/HLA-G/HLA-F/HLA-C/CD80/HLA-B/HLA-A
KEGG_CELL_ADHESION_MOLECULES_CAMS	KEGG_CELL_ADHESION_MOLECULES_CAMS	KEGG_CELL_ADHESION_MOLECULES_CAMS	127	0.441635	1.85752	9.98669e-06	0.000183755	0.000137711	4833	tags=40%, list=21%, signal=32%	CD6/CD2/CD4/ITGB7/ICOS/CD28/CD8B/HLA-DOA/ICAM2/HLA-DQA1/CD8A/HLA-DPA1/CD99/CD40LG/HLA-DQB1/HLA-DPB1/HLA-DRB1/CD22/HLA-DMA/SPN/HLA-DMB/CTLA4/HLA-DOB/ITGA4/HLA-DRA/CLDN20/CNTNAP2/ITGAL/PTPRM/GLG1/ITGA6/NCAM1/CD86/NLGN2/HLA-G/ICOSLG/HLA-F/CD226/SIGLEC1/HLA-C/CD80/F11R/HLA-B/PECAM1/CNTNAP1/ITGB1/HLA-A/JAM2/CDH1/HLA-DRB4/JAM3
KEGG_AUTOIMMUNE_THYROID_DISEASE	KEGG_AUTOIMMUNE_THYROID_DISEASE	KEGG_AUTOIMMUNE_THYROID_DISEASE	47	0.590068	2.07181	1.10932e-05	0.000185559	0.000139063	4256	tags=49%, list=19%, signal=40%	CD28/HLA-DOA/HLA-DQA1/HLA-DPA1/CD40LG/HLA-DQB1/HLA-DPB1/PRF1/HLA-DRB1/HLA-DMA/HLA-DMB/CTLA4/HLA-DOB/HLA-DRA/FASLG/GZMB/CD86/HLA-G/HLA-F/HLA-C/CD80/HLA-B/HLA-A
KEGG_PRIMARY_IMMUNODEFICIENCY	KEGG_PRIMARY_IMMUNODEFICIENCY	KEGG_PRIMARY_IMMUNODEFICIENCY	35	0.637469	2.12769	1.54952e-05	0.000237593	0.000178059	2375	tags=51%, list=10%, signal=46%	LCK/CD3E/IL7R/ZAP70/CD4/CD3D/ICOS/CD8B/CD8A/UNG/CD40LG/CIITA/ADA/RFX5/RFXAP/BLNK/CD79A/CD19
KEGG_INTESTINAL_IMMUNE_NETWORK_FOR_IGA_PRODUCTION	KEGG_INTESTINAL_IMMUNE_NETWORK_FOR_IGA_PRODUCTION	KEGG_INTESTINAL_IMMUNE_NETWORK_FOR_IGA_PRODUCTION	45	0.547486	1.90366	0.000125133	0.00177111	0.00132732	4007	tags=51%, list=18%, signal=42%	ITGB7/ICOS/CD28/HLA-DOA/HLA-DQA1/HLA-DPA1/CD40LG/HLA-DQB1/HLA-DPB1/HLA-DRB1/MAP3K14/HLA-DMA/HLA-DMB/HLA-DOB/CCL28/ITGA4/HLA-DRA/CD86/ICOSLG/TNFRSF13C/CXCR4/CD80/TNFRSF13B
KEGG_TOLL_LIKE_RECEPTOR_SIGNALING_PATHWAY	KEGG_TOLL_LIKE_RECEPTOR_SIGNALING_PATHWAY	KEGG_TOLL_LIKE_RECEPTOR_SIGNALING_PATHWAY	99	-0.391563	-1.66431	0.000385012	0.00506016	0.00379222	2490	tags=26%, list=11%, signal=24%	TRAF6/TICAM2/TICAM1/CTSK/MAPK3/FADD/FOS/IFNAR1/PIK3CA/TOLLIP/MAP3K8/TLR2/PIK3CG/TLR1/PIK3CB/MYD88/TBK1/TLR4/TLR5/LY96/TLR8/IRAK4/MAPK14/NFKBIA/MAP2K6/CHUK
KEGG_T_CELL_RECEPTOR_SIGNALING_PATHWAY	KEGG_T_CELL_RECEPTOR_SIGNALING_PATHWAY	KEGG_T_CELL_RECEPTOR_SIGNALING_PATHWAY	107	0.413604	1.68141	0.000441072	0.00541048	0.00405477	3202	tags=36%, list=14%, signal=31%	LAT/CD3G/FYN/LCK/ITK/CD3E/NFATC2/CD247/ZAP70/RASGRP1/PPP3CC/CD4/PLCG1/CD3D/ICOS/PRKCQ/CD28/CARD11/CD8B/CBLB/CDK4/CD8A/CD40LG/MAP3K14/CTLA4/VAV2/IFNG/MALT1/NFATC3/IKBKB/MAP3K7/GRAP2/MAP2K7/PAK6/AKT1/PIK3R1/AKT2/PIK3R2
KEGG_VIRAL_MYOCARDITIS	KEGG_VIRAL_MYOCARDITIS	KEGG_VIRAL_MYOCARDITIS	66	0.463911	1.75379	0.000522903	0.00601339	0.0045066	4352	tags=44%, list=19%, signal=36%	FYN/CD28/HLA-DOA/HLA-DQA1/HLA-DPA1/CD40LG/HLA-DQB1/HLA-DPB1/PRF1/HLA-DRB1/DAG1/HLA-DMA/HLA-DMB/SGCB/HLA-DOB/HLA-DRA/ITGAL/MYH3/ABL1/CD86/HLA-G/EIF4G1/HLA-F/MYH11/HLA-C/CD80/HLA-B/HLA-A/MYH9
KEGG_ASTHMA	KEGG_ASTHMA	KEGG_ASTHMA	27	0.582393	1.83013	0.00116486	0.0126079	0.00944872	1656	tags=44%, list=7%, signal=41%	HLA-DOA/HLA-DQA1/HLA-DPA1/CD40LG/HLA-DQB1/HLA-DPB1/HLA-DRB1/HLA-DMA/HLA-DMB/HLA-DOB/HLA-DRA/FCER1A
KEGG_FC_GAMMA_R_MEDIATED_PHAGOCYTOSIS	KEGG_FC_GAMMA_R_MEDIATED_PHAGOCYTOSIS	KEGG_FC_GAMMA_R_MEDIATED_PHAGOCYTOSIS	91	-0.382589	-1.61711	0.00128817	0.013168	0.00986847	3906	tags=37%, list=17%, signal=31%	SYK/PRKCG/SPHK1/MARCKS/WASF1/FCGR2A/ASAP1/FCGR2C/VAV1/RAC2/MAPK3/CRK/LYN/CFL1/DNM2/GSN/ARPC1B/VAV3/CDC42/PIK3CA/PLA2G4A/VASP/PLD1/HCK/LIMK2/ARPC1A/PRKCD/ARPC5/PIK3CG/PIK3CB/MYO10/FCGR1A/ARPC2/ARPC3
KEGG_PROTEASOME	KEGG_PROTEASOME	KEGG_PROTEASOME	40	-0.497323	-1.81489	0.00155199	0.0150298	0.0112637	3301	tags=45%, list=14%, signal=39%	PSMD1/PSMA7/PSMD14/PSMD7/PSMB7/PSMB6/PSMB1/PSMC2/PSMD4/PSMC6/PSMA1/PSMC1/PSMD12/PSMB3/PSMA4/PSMA2/POMP/PSMD6
KEGG_COMPLEMENT_AND_COAGULATION_CASCADES	KEGG_COMPLEMENT_AND_COAGULATION_CASCADES	KEGG_COMPLEMENT_AND_COAGULATION_CASCADES	68	-0.404524	-1.62144	0.00181256	0.0166755	0.0124971	3037	tags=44%, list=13%, signal=38%	F13B/C4A/MASP1/THBD/KNG1/SERPINF2/CFI/F10/F2/C4BPA/FGG/CFB/C5AR1/C1R/FGB/F3/PLAU/TFPI/C1QA/PROS1/C1QB/C1QC/F8/F5/F12/SERPINA1/CR1/C3AR1/CD59/CD55
KEGG_REGULATION_OF_ACTIN_CYTOSKELETON	KEGG_REGULATION_OF_ACTIN_CYTOSKELETON	KEGG_REGULATION_OF_ACTIN_CYTOSKELETON	208	-0.300942	-1.43199	0.00198413	0.0169425	0.0126972	5217	tags=35%, list=23%, signal=27%	MAP2K1/BAIAP2/MAP2K2/MOS/ARHGEF12/ITGA1/PAK2/FGF21/ACTN1/PIP5K1B/IQGAP1/RDX/MYL7/FGF23/PFN4/ITGA3/FGF18/SSH2/TMSB4X/ITGA8/MYLK3/PXN/MYL9/FGF12/ITGAX/ROCK2/RAC3/IQGAP2/NCKAP1L/BRK1/FGFR3/WASF1/SLC9A1/MYH10/PPP1CB/ITGAV/VAV1/DIAPH3/RAC2/ITGB6/MAPK3/APC/CRK/CFL1/ITGA7/SOS2/IQGAP3/KRAS/GSN/ARPC1B/VAV3/CDC42/DIAPH2/SSH3/FGFR2/PIK3CA/SSH1/NRAS/GNA13/FGF13/LIMK2/ARPC1A/PDGFC/ARPC5/ROCK1/PIK3CG/PIK3CB/PP…
KEGG_HEMATOPOIETIC_CELL_LINEAGE	KEGG_HEMATOPOIETIC_CELL_LINEAGE	KEGG_HEMATOPOIETIC_CELL_LINEAGE	85	0.401504	1.57895	0.00202573	0.0169425	0.0126972	2812	tags=31%, list=12%, signal=27%	CD3G/CD3E/CD5/CD2/IL11RA/IL7R/CD4/CD3D/CD1C/CD8B/CD8A/FLT3LG/HLA-DRB1/CD7/CD22/CSF1R/MS4A1/ITGA4/HLA-DRA/IL5RA/ITGA6/FCER2/CD19/CR2/MME/ITGA5
KEGG_O_GLYCAN_BIOSYNTHESIS	KEGG_O_GLYCAN_BIOSYNTHESIS	KEGG_O_GLYCAN_BIOSYNTHESIS	29	-0.54674	-1.83143	0.00246357	0.0197085	0.0147701	2074	tags=38%, list=9%, signal=35%	ST3GAL2/C1GALT1/GALNT7/GALNT2/GALNT14/GALNT1/GCNT1/B4GALT5/GALNT4/GALNT3/C1GALT1C1
KEGG_LYSOSOME	KEGG_LYSOSOME	KEGG_LYSOSOME	119	-0.343777	-1.49922	0.00258071	0.0197854	0.0148278	5120	tags=40%, list=22%, signal=31%	CLTA/CLTB/AGA/PLA2G15/HYAL1/ATP6V0D1/CTSG/ARSB/SGSH/LAMP2/CTSB/CTSZ/HEXB/CTSV/AP1S1/SLC11A1/CTSA/LAMP1/TCIRG1/ATP6V0A1/CTSL/AP3B2/ATP6V0B/AP3B1/CTSK/ATP6AP1/CTSD/ENTPD4/CTSC/CLTCL1/AP3S2/GALC/GM2A/SLC17A5/CLTC/GLA/LAPTM4A/ASAH1/SUMF1/ATP6V1H/CD164/GALNS/NEU1/CLN5/CD63/GNS/AP3S1/SORT1
KEGG_OOCYTE_MEIOSIS	KEGG_OOCYTE_MEIOSIS	KEGG_OOCYTE_MEIOSIS	108	-0.350302	-1.51489	0.00307111	0.0213028	0.0159649	4793	tags=41%, list=21%, signal=32%	MAPK12/PKMYT1/ESPL1/PLCZ1/CHP1/PLK1/ANAPC4/PPP2R5B/STAG3/MAD2L1/YWHAG/FBXW11/ANAPC10/ANAPC11/ANAPC13/PRKACA/CDC20/ADCY7/PPP3R1/PPP1CB/IGF1R/CDK1/PTTG1/CCNB1/BUB1/PPP2R5A/MAD2L2/YWHAH/MAPK3/PPP2CB/SKP1/AURKA/RPS6KA3/CCNE2/ADCY3/CCNB2/PPP3CB/RBX1/CALM1/ADCY4/RPS6KA1/PPP2CA/CDC26/SLK
KEGG_GLYCOSPHINGOLIPID_BIOSYNTHESIS_LACTO_AND_NEOLACTO_SERIES	KEGG_GLYCOSPHINGOLIPID_BIOSYNTHESIS_LACTO_AND_NEOLACTO_SERIES	KEGG_GLYCOSPHINGOLIPID_BIOSYNTHESIS_LACTO_AND_NEOLACTO_SERIES	25	-0.560728	-1.8132	0.00312349	0.0213028	0.0159649	1540	tags=28%, list=7%, signal=26%	ST3GAL6/FUT7/FUT4/ST3GAL4/B3GNT5/B4GALT4/B3GNT2
KEGG_PPAR_SIGNALING_PATHWAY	KEGG_PPAR_SIGNALING_PATHWAY	KEGG_PPAR_SIGNALING_PATHWAY	67	-0.410094	-1.64165	0.00312595	0.0213028	0.0159649	5805	tags=42%, list=25%, signal=31%	ACADL/LPL/CPT2/EHHADH/FABP4/SLC27A2/SCD5/OLR1/PDPK1/PCK1/CPT1C/ACOX2/FABP2/MMP1/ACADM/PLTP/ILK/SCP2/PPARG/ACSL4/ACOX1/FABP5/GK/DBI/ACAA1/APOA2/ACSL1/ACSL3
KEGG_CARDIAC_MUSCLE_CONTRACTION	KEGG_CARDIAC_MUSCLE_CONTRACTION	KEGG_CARDIAC_MUSCLE_CONTRACTION	72	-0.390047	-1.59	0.00352901	0.0216529	0.0162273	3467	tags=31%, list=15%, signal=26%	TPM1/UQCRC2/SLC9A1/TPM4/COX8A/COX6B1/SLC8A1/COX7C/COX6C/TPM3/UQCR10/UQCRH/UQCRFS1/UQCR11/COX5B/SLC9A6/COX6A1/UQCRQ/COX7A2L/UQCRB/COX7B/COX7A2
KEGG_SNARE_INTERACTIONS_IN_VESICULAR_TRANSPORT	KEGG_SNARE_INTERACTIONS_IN_VESICULAR_TRANSPORT	KEGG_SNARE_INTERACTIONS_IN_VESICULAR_TRANSPORT	37	-0.506027	-1.81167	0.00358517	0.0216529	0.0162273	3555	tags=46%, list=16%, signal=39%	STX6/VAMP5/STX5/SEC22B/BET1/STX10/SNAP23/STX8/STX4/STX11/YKT6/STX16/STX12/SNAP29/VAMP7/STX7/VAMP3
KEGG_P53_SIGNALING_PATHWAY	KEGG_P53_SIGNALING_PATHWAY	KEGG_P53_SIGNALING_PATHWAY	66	-0.406664	-1.61457	0.00359486	0.0216529	0.0162273	3582	tags=38%, list=16%, signal=32%	THBS1/CYCS/RRM2/CDK1/RRM2B/CCNB1/CCNG2/STEAP3/CCNE2/CCNB2/BID/PPM1D/SESN2/APAF1/CCND3/GADD45G/TP53I3/FAS/CASP3/PTEN/CASP9/CD82/GADD45A/RCHY1/GADD45B
KEGG_ENDOCYTOSIS	KEGG_ENDOCYTOSIS	KEGG_ENDOCYTOSIS	177	-0.308998	-1.43429	0.00364805	0.0216529	0.0162273	5209	tags=38%, list=23%, signal=30%	SNF8/CLTA/CLTB/RUFY1/MVB12B/SMAP2/PIP5K1B/ARAP1/CXCR1/LDLR/PLD2/RAB22A/AGAP2/ARAP2/MDM2/SMAP1/ACAP1/VPS4B/RAB5B/EHD2/EPN1/CHMP4B/GIT2/HSPA1L/VPS37B/FGFR3/HSPA1A/AP2B1/RNF41/ACAP2/ASAP1/PDCD6IP/IQSEC1/IQSEC3/EHD1/IGF1R/TFRC/TRAF6/STAM/CHMP2A/DNM2/RAB5A/CLTCL1/STAMBP/GRK6/RAB11FIP2/ARFGAP3/CDC42/CHMP4C/CLTC/FGFR2/ARRB2/VPS25/ITCH/CHMP3/PLD1/VPS37A/USP8/CHMP1B/NEDD4/CHMP5/RAB11A/SH3GLB1/STAM2/TSG101…
KEGG_AMINOACYL_TRNA_BIOSYNTHESIS	KEGG_AMINOACYL_TRNA_BIOSYNTHESIS	KEGG_AMINOACYL_TRNA_BIOSYNTHESIS	21	0.597522	1.76561	0.00500943	0.0288042	0.0215867	4232	tags=62%, list=18%, signal=51%	MARS2/AARS2/FARSA/EARS2/FARSB/SARS2/NARS2/WARS2/PARS2/VARS2/LARS2/FARS2/SEPSECS
KEGG_PANTOTHENATE_AND_COA_BIOSYNTHESIS	KEGG_PANTOTHENATE_AND_COA_BIOSYNTHESIS	KEGG_PANTOTHENATE_AND_COA_BIOSYNTHESIS	16	-0.611745	-1.76242	0.00573071	0.0319531	0.0239465	2697	tags=50%, list=12%, signal=44%	PANK3/VNN2/BCAT1/PPCS/UPB1/PANK2/DPYD/VNN1
KEGG_EPITHELIAL_CELL_SIGNALING_IN_HELICOBACTER_PYLORI_INFECTION	KEGG_EPITHELIAL_CELL_SIGNALING_IN_HELICOBACTER_PYLORI_INFECTION	KEGG_EPITHELIAL_CELL_SIGNALING_IN_HELICOBACTER_PYLORI_INFECTION	68	-0.374542	-1.50127	0.00713306	0.0386024	0.0289297	2814	tags=29%, list=12%, signal=26%	TCIRG1/ATP6V0A1/HBEGF/ATP6V0B/ATP6AP1/ADAM10/LYN/CXCL1/CDC42/ADAM17/ATP6V1G1/ATP6V1H/CASP3/ATP6V1D/ATP6V1E1/MAPK14/ATP6V0E1/NFKBIA/ATP6V1C1/CHUK
KEGG_STARCH_AND_SUCROSE_METABOLISM	KEGG_STARCH_AND_SUCROSE_METABOLISM	KEGG_STARCH_AND_SUCROSE_METABOLISM	36	-0.462904	-1.64113	0.00867618	0.0456119	0.0341828	3568	tags=31%, list=16%, signal=26%	GYS1/PGM2L1/HK2/AGL/PGM1/PYGL/MGAM/PGM2/UGP2/HK3/GBE1
KEGG_REGULATION_OF_AUTOPHAGY	KEGG_REGULATION_OF_AUTOPHAGY	KEGG_REGULATION_OF_AUTOPHAGY	32	-0.463499	-1.60057	0.0101136	0.051692	0.0387394	1783	tags=31%, list=8%, signal=29%	ATG4C/BECN1/ATG7/GABARAPL2/ATG4A/PRKAA1/ATG5/ATG3/ATG12/PIK3C3
KEGG_NOD_LIKE_RECEPTOR_SIGNALING_PATHWAY	KEGG_NOD_LIKE_RECEPTOR_SIGNALING_PATHWAY	KEGG_NOD_LIKE_RECEPTOR_SIGNALING_PATHWAY	61	-0.382316	-1.51014	0.0139007	0.069128	0.0518064	5646	tags=49%, list=25%, signal=37%	CXCL2/RIPK2/TAB2/IL1B/NLRP3/MAPK10/NFKB1/MAPK12/CASP1/TRIP6/PSTPIP1/SUGT1/XIAP/PYCARD/HSP90AA1/TRAF6/MAPK3/TNFAIP3/CXCL1/TAB3/CARD8/CASP5/IL18/BIRC2/NAIP/MAPK14/NFKBIA/CARD6/CHUK/NLRC4
KEGG_TYPE_II_DIABETES_MELLITUS	KEGG_TYPE_II_DIABETES_MELLITUS	KEGG_TYPE_II_DIABETES_MELLITUS	46	-0.418973	-1.56751	0.0144209	0.0698276	0.0523307	3815	tags=35%, list=17%, signal=29%	SOCS1/CACNA1B/PDX1/SOCS4/PKM/CACNA1A/MAPK3/HK2/IRS2/PIK3CA/PRKCD/PIK3CG/CACNA1E/PIK3CB/SOCS3/HK3
KEGG_ALANINE_ASPARTATE_AND_GLUTAMATE_METABOLISM	KEGG_ALANINE_ASPARTATE_AND_GLUTAMATE_METABOLISM	KEGG_ALANINE_ASPARTATE_AND_GLUTAMATE_METABOLISM	30	0.488459	1.57511	0.0167594	0.0790699	0.0592572	5039	tags=43%, list=22%, signal=34%	PPAT/GOT2/CAD/GLS2/GOT1/GLUD2/GLUD1/ASS1/NIT2/GLS/ALDH5A1/GFPT1/CPS1
KEGG_SPHINGOLIPID_METABOLISM	KEGG_SPHINGOLIPID_METABOLISM	KEGG_SPHINGOLIPID_METABOLISM	32	-0.447108	-1.54396	0.0177254	0.0815367	0.0611058	1825	tags=31%, list=8%, signal=29%	GALC/SGMS2/DEGS1/GLA/ASAH1/NEU1/UGCG/SPTLC2/SPTLC1/ACER3
KEGG_CYSTEINE_AND_METHIONINE_METABOLISM	KEGG_CYSTEINE_AND_METHIONINE_METABOLISM	KEGG_CYSTEINE_AND_METHIONINE_METABOLISM	34	0.460524	1.52282	0.0197569	0.0886652	0.0664482	3989	tags=38%, list=17%, signal=32%	GOT2/MTR/DNMT1/LDHB/SRM/GOT1/AHCYL2/ENOPH1/AMD1/SMS/MTAP/DNMT3A/MAT2A
KEGG_SYSTEMIC_LUPUS_ERYTHEMATOSUS	KEGG_SYSTEMIC_LUPUS_ERYTHEMATOSUS	KEGG_SYSTEMIC_LUPUS_ERYTHEMATOSUS	53	0.400472	1.4542	0.0233204	0.102165	0.0765656	1425	tags=25%, list=6%, signal=23%	CD28/HLA-DOA/HLA-DQA1/HLA-DPA1/CD40LG/HLA-DQB1/HLA-DPB1/HLA-DRB1/HLA-DMA/HLA-DMB/HLA-DOB/HLA-DRA/IFNG
KEGG_PROGESTERONE_MEDIATED_OOCYTE_MATURATION	KEGG_PROGESTERONE_MEDIATED_OOCYTE_MATURATION	KEGG_PROGESTERONE_MEDIATED_OOCYTE_MATURATION	84	-0.335862	-1.40154	0.0244138	0.104469	0.0782916	5217	tags=42%, list=23%, signal=32%	MAP2K1/PDE3A/MOS/MAPK10/MAPK12/PKMYT1/PLK1/ANAPC4/MAD2L1/ANAPC10/ANAPC11/ANAPC13/PRKACA/ADCY7/CDC25A/IGF1R/CDK1/HSP90AA1/CCNB1/BUB1/MAD2L2/MAPK3/RPS6KA3/KRAS/ADCY3/CCNB2/PIK3CA/ADCY4/RPS6KA1/PIK3CG/PIK3CB/CCNA1/CDC26/GNAI3/MAPK14
KEGG_RNA_POLYMERASE	KEGG_RNA_POLYMERASE	KEGG_RNA_POLYMERASE	27	0.480551	1.51009	0.0272137	0.113803	0.085287	4474	tags=52%, list=20%, signal=42%	POLR1C/POLR1E/POLR3D/POLR2D/POLR3C/POLR3H/POLR3A/POLR1A/POLR1B/POLR2E/POLR3K/POLR2A/POLR2J2/POLR2H
KEGG_CHEMOKINE_SIGNALING_PATHWAY	KEGG_CHEMOKINE_SIGNALING_PATHWAY	KEGG_CHEMOKINE_SIGNALING_PATHWAY	182	-0.272043	-1.27156	0.0303958	0.124285	0.0931427	3390	tags=24%, list=15%, signal=20%	PRKACA/ADCY7/PPBP/GSK3A/GNG2/STAT5B/GNG11/VAV1/CXCL16/RAP1B/RAC2/GNB3/MAPK3/CRK/LYN/PTK2B/CXCL1/SOS2/JAK3/KRAS/ADCY3/GNB2/CCR1/VAV3/GRK6/CDC42/PIK3CA/ARRB2/ADCY4/NRAS/HCK/GNB4/PRKCD/ROCK1/PIK3CG/PIK3CB/GNG10/GNG5/GNAI3/NFKBIA/CHUK/FGR/JAK2
KEGG_BASAL_TRANSCRIPTION_FACTORS	KEGG_BASAL_TRANSCRIPTION_FACTORS	KEGG_BASAL_TRANSCRIPTION_FACTORS	33	-0.421094	-1.46293	0.0331553	0.132621	0.09939	2663	tags=33%, list=12%, signal=29%	GTF2E1/TAF10/TBPL1/GTF2A2/GTF2F2/TAF13/GTF2E2/TAF7/GTF2H2/TAF12/GTF2B
KEGG_PATHOGENIC_ESCHERICHIA_COLI_INFECTION	KEGG_PATHOGENIC_ESCHERICHIA_COLI_INFECTION	KEGG_PATHOGENIC_ESCHERICHIA_COLI_INFECTION	52	-0.3557	-1.34964	0.0362301	0.141036	0.105696	2106	tags=23%, list=9%, signal=21%	TUBA4A/ARPC1B/NCK1/CDC42/ARPC1A/ARPC5/ROCK1/TLR4/TLR5/ARPC2/LY96/ARPC3
KEGG_UBIQUITIN_MEDIATED_PROTEOLYSIS	KEGG_UBIQUITIN_MEDIATED_PROTEOLYSIS	KEGG_UBIQUITIN_MEDIATED_PROTEOLYSIS	127	-0.291038	-1.27853	0.036792	0.141036	0.105696	4248	tags=35%, list=19%, signal=28%	ANAPC4/MDM2/UBR5/SOCS1/FBXW11/ANAPC10/UBE2H/ANAPC11/ANAPC13/CDC20/XIAP/UBE2R2/UBE2C/CUL3/TRAF6/KLHL9/SKP1/TRIP12/UBE2B/CUL2/UBE2K/HUWE1/FANCL/RBX1/UBE2E1/UBE4A/UBA6/UBE2D3/CUL4B/UBE2L3/UBE2A/BIRC2/ITCH/HERC4/UBE2F/UBA3/RNF7/CDC26/UBE2D1/NEDD4/UBE2J1/SOCS3/UBE2W/RCHY1
KEGG_NATURAL_KILLER_CELL_MEDIATED_CYTOTOXICITY	KEGG_NATURAL_KILLER_CELL_MEDIATED_CYTOTOXICITY	KEGG_NATURAL_KILLER_CELL_MEDIATED_CYTOTOXICITY	130	0.309039	1.30482	0.0425868	0.159589	0.1196	5283	tags=37%, list=23%, signal=29%	LAT/FYN/LCK/NFATC2/CD247/ZAP70/PPP3CC/PLCG1/NCR3/ICAM2/SH2D1A/PRF1/CD244/SH2D1B/VAV2/KLRD1/IFNG/KLRC3/ITGAL/NFATC3/FASLG/KIR3DL1/GZMB/KIR2DL3/KIR2DL1/TNFRSF10B/PIK3R1/HCST/KIR2DS5/HLA-G/KIR2DL2/KLRC1/PIK3R2/PIK3CD/HLA-C/HLA-B/KIR2DS3/HLA-A/KIR2DS1/HRAS/TNFRSF10A/PRKCA/LCP2/BRAF/NFATC1/KIR2DL5A/PIK3R5/PAK1
KEGG_PYRIMIDINE_METABOLISM	KEGG_PYRIMIDINE_METABOLISM	KEGG_PYRIMIDINE_METABOLISM	93	0.332702	1.32156	0.0440457	0.159589	0.1196	5097	tags=44%, list=22%, signal=34%	ENTPD6/NT5C1B/POLR1C/ITPA/POLR1E/POLD2/DHODH/CTPS2/NT5E/CAD/POLR3D/UCKL1/DCTD/POLE2/POLR2D/ENTPD5/POLR3C/POLR3H/CTPS1/NME7/POLA1/POLR3A/PNPT1/POLR1A/POLR1B/POLE3/PRIM1/POLR2E/POLR3K/POLR2A/POLA2/UMPS/NME3/POLR2J2/UPRT/PRIM2/POLR2H/RRM1/DUT/DTYMK/NME1-NME2
KEGG_PURINE_METABOLISM	KEGG_PURINE_METABOLISM	KEGG_PURINE_METABOLISM	148	0.299527	1.28468	0.0442338	0.159589	0.1196	4614	tags=33%, list=20%, signal=27%	ATIC/APRT/PPAT/ENTPD6/NT5C1B/PFAS/AK5/FHIT/POLR1C/IMPDH2/ITPA/POLR1E/ADA/POLD2/NT5E/PRPS1/POLR3D/PDE9A/POLE2/POLR2D/ENTPD5/AMPD2/ADK/POLR3C/POLR3H/NME7/POLA1/PDE8A/POLR3A/PNPT1/AK1/NPR2/GMPS/POLR1A/POLR1B/NUDT9/POLE3/PRIM1/POLR2E/POLR3K/PDE7A/POLR2A/POLA2/ENPP3/NME3/POLR2J2/PRIM2/POLR2H/RRM1
KEGG_ARGININE_AND_PROLINE_METABOLISM	KEGG_ARGININE_AND_PROLINE_METABOLISM	KEGG_ARGININE_AND_PROLINE_METABOLISM	49	0.394207	1.4016	0.04811	0.170235	0.127579	5039	tags=43%, list=22%, signal=33%	GOT2/ALDH18A1/SRM/AGMAT/ALDH3A2/GLS2/GOT1/ALDH1B1/ALDH9A1/CKMT2/ODC1/AMD1/SMS/GLUD2/CKB/GLUD1/ASS1/GLS/ALDH2/GAMT/CPS1
KEGG_SPLICEOSOME	KEGG_SPLICEOSOME	KEGG_SPLICEOSOME	118	0.313014	1.29885	0.0491284	0.170559	0.127822	4358	tags=38%, list=19%, signal=31%	PRPF19/THOC1/SF3B3/SNRNP70/LSM4/SF3A3/HNRNPA1/SRSF8/PUF60/PRPF6/TCERG1/SRSF6/PRPF8/NCBP2/WBP11/HNRNPA3/HNRNPU/SF3B2/SRSF5/HNRNPM/CDC5L/EFTUD2/ALYREF/PPIH/RBM25/SRSF7/PRPF31/SRSF1/PRPF40B/HSPA8/NCBP1/TRA2A/SNRPA/CHERP/SRSF10/PRPF4/PCBP1/SRSF3/SF3A1/THOC2/PPIE/SNRPB/PRPF3/PQBP1/SF3A2

## Sheet: COQ10A
	ID	Description	setSize	enrichmentScore	NES	pvalue	p.adjust	qvalue	rank	leading_edge	core_enrichment
KEGG_OXIDATIVE_PHOSPHORYLATION	KEGG_OXIDATIVE_PHOSPHORYLATION	KEGG_OXIDATIVE_PHOSPHORYLATION	99	-0.566495	-2.51219	9.25894e-12	1.70364e-09	1.28651e-09	3927	tags=54%, list=17%, signal=45%	ATP6V1A/ATP4B/UQCRC2/COX7A1/NDUFA7/ATP6V0D1/NDUFB5/NDUFS3/NDUFA8/NDUFC1/ATP6AP1/NDUFB9/NDUFV2/COX8A/ATP6V0A1/COX6C/TCIRG1/SDHD/UQCRFS1/COX7C/NDUFS4/COX6B1/UQCRH/ATP6V1H/NDUFS5/COX15/NDUFA6/COX17/NDUFA2/ATP6V1G1/UQCR11/ATP6V0B/UQCR10/PPA2/COX7A2L/UQCRQ/SDHC/NDUFC2/UQCRB/COX7B/COX6A1/NDUFA4/COX5B/COX7A2/ATP6V1D/ATP6V1E1/NDUFB6/NDUFA1/NDUFB1/SDHB/ATP6V1C1/NDUFB3/ATP6V0E1
KEGG_ANTIGEN_PROCESSING_AND_PRESENTATION	KEGG_ANTIGEN_PROCESSING_AND_PRESENTATION	KEGG_ANTIGEN_PROCESSING_AND_PRESENTATION	79	0.594481	2.3424	6.99456e-10	6.435e-08	4.85938e-08	4795	tags=58%, list=21%, signal=46%	CD8A/CD8B/HLA-DOA/HLA-DPB1/HLA-DOB/KLRD1/HLA-DPA1/HLA-DQA1/CD4/HLA-DRB1/HLA-DQB1/LTA/PDIA3/CD74/RFX5/CIITA/CALR/HLA-DMA/KLRC3/HLA-DMB/HSP90AB1/HLA-DRA/KLRC4/RFXAP/KIR3DL1/CANX/KLRC1/KIR2DL1/HSPA8/HLA-F/KIR2DL3/HLA-G/HLA-B/KIR2DL2/HLA-C/KIR3DL3/PSME1/KIR2DS5/KIR2DS1/CREB1/LGMN/HLA-A/NFYC/KIR2DS3/KIR2DL5A/NFYB
KEGG_GRAFT_VERSUS_HOST_DISEASE	KEGG_GRAFT_VERSUS_HOST_DISEASE	KEGG_GRAFT_VERSUS_HOST_DISEASE	37	0.713201	2.46165	9.61154e-09	4.52319e-07	3.41568e-07	2990	tags=70%, list=13%, signal=61%	CD28/PRF1/HLA-DOA/HLA-DPB1/HLA-DOB/KLRD1/HLA-DPA1/HLA-DQA1/HLA-DRB1/HLA-DQB1/HLA-DMA/HLA-DMB/FASLG/GZMB/HLA-DRA/IFNG/KIR3DL1/KLRC1/KIR2DL1/HLA-F/KIR2DL3/HLA-G/HLA-B/KIR2DL2/CD80/HLA-C
KEGG_PARKINSONS_DISEASE	KEGG_PARKINSONS_DISEASE	KEGG_PARKINSONS_DISEASE	96	-0.516555	-2.26025	9.83301e-09	4.52319e-07	3.41568e-07	5029	tags=57%, list=22%, signal=45%	PARK7/NDUFB7/UBE2J2/NDUFA5/NDUFS1/UQCRC1/COX4I1/LRRK2/UQCRC2/VDAC3/COX7A1/NDUFA7/NDUFB5/NDUFS3/NDUFA8/NDUFC1/SLC6A3/NDUFB9/NDUFV2/COX8A/COX6C/PPID/SDHD/UQCRFS1/COX7C/HTRA2/NDUFS4/COX6B1/UQCRH/NDUFS5/CASP3/NDUFA6/NDUFA2/UQCR11/SLC18A2/UQCR10/UBE2L3/COX7A2L/UQCRQ/SDHC/NDUFC2/APAF1/UQCRB/COX7B/COX6A1/NDUFA4/COX5B/COX7A2/CASP9/NDUFB6/NDUFA1/NDUFB1/UBE2J1/SDHB/NDUFB3
KEGG_ALZHEIMERS_DISEASE	KEGG_ALZHEIMERS_DISEASE	KEGG_ALZHEIMERS_DISEASE	141	-0.445857	-2.09733	2.21471e-08	8.15015e-07	6.15457e-07	4157	tags=43%, list=18%, signal=35%	PPP3R1/COX4I1/UQCRC2/APH1A/BAD/COX7A1/NDUFA7/NDUFB5/NDUFS3/NDUFA8/CHP1/NDUFC1/ADAM10/NDUFB9/NDUFV2/COX8A/ATF6/COX6C/TNFRSF1A/PPP3CB/MAPK3/SDHD/PSENEN/UQCRFS1/COX7C/CDK5/NDUFS4/COX6B1/UQCRH/NCSTN/FAS/NDUFS5/CASP3/NDUFA6/CALM1/NDUFA2/UQCR11/UQCR10/COX7A2L/UQCRQ/SDHC/NDUFC2/APAF1/UQCRB/COX7B/COX6A1/NDUFA4/COX5B/BID/COX7A2/ADAM17/CASP9/FADD/GNAQ/GAPDH/NDUFB6/NDUFA1/NDUFB1/SDHB/NDUFB3
KEGG_ALLOGRAFT_REJECTION	KEGG_ALLOGRAFT_REJECTION	KEGG_ALLOGRAFT_REJECTION	34	0.677116	2.30161	2.68619e-07	8.23765e-06	6.22065e-06	2990	tags=62%, list=13%, signal=54%	CD28/PRF1/HLA-DOA/HLA-DPB1/CD40LG/HLA-DOB/HLA-DPA1/HLA-DQA1/HLA-DRB1/HLA-DQB1/HLA-DMA/HLA-DMB/FASLG/GZMB/HLA-DRA/IFNG/HLA-F/HLA-G/HLA-B/CD80/HLA-C
KEGG_AUTOIMMUNE_THYROID_DISEASE	KEGG_AUTOIMMUNE_THYROID_DISEASE	KEGG_AUTOIMMUNE_THYROID_DISEASE	47	0.612631	2.21157	8.03088e-07	2.11098e-05	1.5941e-05	2990	tags=45%, list=13%, signal=39%	CD28/PRF1/HLA-DOA/HLA-DPB1/CD40LG/HLA-DOB/HLA-DPA1/HLA-DQA1/HLA-DRB1/HLA-DQB1/CTLA4/HLA-DMA/HLA-DMB/FASLG/GZMB/HLA-DRA/HLA-F/HLA-G/HLA-B/CD80/HLA-C
KEGG_RIBOSOME	KEGG_RIBOSOME	KEGG_RIBOSOME	83	0.51417	2.04828	1.04724e-06	2.40865e-05	1.81889e-05	4751	tags=54%, list=21%, signal=43%	RPL3/RPL10A/RPSA/RPL10/RPL23A/RPS28/RPL14/RPL7A/RPS16/RPS3/RPS4X/RPL38/RPL4/RPL13/RPS15/RPL19/RPL18/RPL37A/RPS2/RPS5/RPL36/RPL8/RPS19/RPL13A/RPLP2/RPL18A/RPS11/RPL29/RPLP1/RPL12/RPL32/RPL15/RPL27A/RPL17/RPLP0/RPS8/UBA52/RPL5/RPS12/RPL6/RPS18/RPS6/RPS20/RPL30/RPL10L
KEGG_CELL_ADHESION_MOLECULES_CAMS	KEGG_CELL_ADHESION_MOLECULES_CAMS	KEGG_CELL_ADHESION_MOLECULES_CAMS	127	0.449259	1.89669	2.25392e-06	4.60801e-05	3.47973e-05	3075	tags=32%, list=13%, signal=28%	CD6/CD2/CD28/CD8A/ITGB7/ICOS/CD8B/HLA-DOA/HLA-DPB1/CD40LG/HLA-DOB/SPN/ICAM2/HLA-DPA1/HLA-DQA1/CD4/HLA-DRB1/HLA-DQB1/CTLA4/CD22/HLA-DMA/HLA-DMB/ITGA4/CD99/HLA-DRA/ITGA6/CNTNAP2/CLDN20/NCAM1/GLG1/PTPRM/ITGAL/HLA-F/NLGN2/HLA-G/F11R/HLA-B/CD80/HLA-C/ICOSLG/CD226
KEGG_HUNTINGTONS_DISEASE	KEGG_HUNTINGTONS_DISEASE	KEGG_HUNTINGTONS_DISEASE	156	-0.387548	-1.83494	3.74195e-06	6.88519e-05	5.19935e-05	4810	tags=42%, list=21%, signal=34%	NDUFA5/NDUFS1/AP2B1/UQCRC1/GRIN1/HDAC2/COX4I1/CLTB/POLR2J/UQCRC2/VDAC3/COX7A1/CREB5/POLR2C/CLTA/NDUFA7/NDUFB5/RCOR1/NDUFS3/NDUFA8/NDUFC1/NDUFB9/IFT57/NDUFV2/COX8A/TBPL1/COX6C/PPID/POLR2F/SDHD/UQCRFS1/COX7C/NDUFS4/COX6B1/UQCRH/CLTCL1/NDUFS5/CASP3/NDUFA6/DCTN4/NDUFA2/UQCR11/UQCR10/POLR2K/COX7A2L/PPARG/UQCRQ/SDHC/HIP1/NDUFC2/APAF1/UQCRB/COX7B/COX6A1/NDUFA4/COX5B/COX7A2/CASP9/CLTC/GNAQ/DCTN2/NDUFB6/N…
KEGG_TYPE_I_DIABETES_MELLITUS	KEGG_TYPE_I_DIABETES_MELLITUS	KEGG_TYPE_I_DIABETES_MELLITUS	40	0.620551	2.17659	4.39083e-06	7.34466e-05	5.54631e-05	2990	tags=55%, list=13%, signal=48%	CD28/PRF1/HLA-DOA/HLA-DPB1/HLA-DOB/HLA-DPA1/HLA-DQA1/HLA-DRB1/HLA-DQB1/LTA/HLA-DMA/HLA-DMB/FASLG/GZMB/HLA-DRA/IFNG/HSPD1/HLA-F/HLA-G/HLA-B/CD80/HLA-C
KEGG_PRIMARY_IMMUNODEFICIENCY	KEGG_PRIMARY_IMMUNODEFICIENCY	KEGG_PRIMARY_IMMUNODEFICIENCY	35	0.63587	2.17024	6.82644e-06	0.000104672	7.9043e-05	1788	tags=49%, list=8%, signal=45%	LCK/ZAP70/CD3E/CD8A/UNG/IL7R/ICOS/CD8B/CD3D/CD40LG/CD4/ADA/RFX5/CIITA/BLNK/RFXAP/CD19
KEGG_INTESTINAL_IMMUNE_NETWORK_FOR_IGA_PRODUCTION	KEGG_INTESTINAL_IMMUNE_NETWORK_FOR_IGA_PRODUCTION	KEGG_INTESTINAL_IMMUNE_NETWORK_FOR_IGA_PRODUCTION	45	0.56762	2.03635	3.07151e-05	0.000434737	0.000328291	4246	tags=53%, list=19%, signal=44%	CD28/ITGB7/ICOS/HLA-DOA/HLA-DPB1/CD40LG/HLA-DOB/HLA-DPA1/HLA-DQA1/HLA-DRB1/HLA-DQB1/MAP3K14/HLA-DMA/HLA-DMB/ITGA4/CCL28/HLA-DRA/CD80/ICOSLG/TNFRSF13B/CXCR4/TNFRSF13C/CCR9/CD86
KEGG_LYSOSOME	KEGG_LYSOSOME	KEGG_LYSOSOME	119	-0.375457	-1.72406	0.000169213	0.00222394	0.00167941	3759	tags=40%, list=16%, signal=34%	CD68/PPT1/ARSB/CTSH/PLA2G15/CLTB/ENTPD4/LAMP2/CTSV/CLTA/ATP6V0D1/AP3B1/CTSZ/GALC/SGSH/ATP6AP1/CTSB/CTSC/HEXB/CTSL/LAMP1/SLC11A1/ATP6V0A1/TCIRG1/AP1S1/CTSK/AP3B2/CTSA/CD164/CLTCL1/ATP6V1H/SLC17A5/ATP6V0B/CTSD/SUMF1/GLA/GALNS/LAPTM4A/GM2A/NEU1/CLTC/CLN5/AP3S2/CD63/ASAH1/AP3S1/GNS/SORT1
KEGG_REGULATION_OF_ACTIN_CYTOSKELETON	KEGG_REGULATION_OF_ACTIN_CYTOSKELETON	KEGG_REGULATION_OF_ACTIN_CYTOSKELETON	208	-0.319301	-1.57066	0.000282298	0.00346286	0.00261497	5603	tags=39%, list=24%, signal=30%	ACTN1/PIP5K1B/LIMK1/NCKAP1/ITGA2B/RAC1/ITGA3/CHRM1/MYLK2/INSRR/FGF23/MYLK3/FGF2/RDX/IQGAP1/GNG12/PAK2/MYH14/FGF21/ARHGEF12/MAP2K2/FGF1/ITGA1/F2/ROCK2/PXN/PPP1CB/FGF12/MYL7/NCKAP1L/ITGA8/TMSB4X/FGF18/VAV1/IQGAP2/ITGAX/SLC9A1/BAIAP2/MYH10/SSH2/MYL9/ITGAV/APC/FGFR3/ITGB6/BRK1/DIAPH3/RAC2/RAC3/GSN/WASF1/MAPK3/KRAS/CRK/IQGAP3/DIAPH2/CFL1/NRAS/PIK3CA/LIMK2/VAV3/ITGA7/CDC42/PDGFC/GNA13/PPP1R12A/PIK3CG/F…
KEGG_COMPLEMENT_AND_COAGULATION_CASCADES	KEGG_COMPLEMENT_AND_COAGULATION_CASCADES	KEGG_COMPLEMENT_AND_COAGULATION_CASCADES	68	-0.436812	-1.78863	0.000325577	0.00374414	0.00282738	5968	tags=44%, list=26%, signal=33%	FGG/F11/SERPINF2/THBD/MASP1/F10/CFI/F2/F13B/KNG1/CFB/FGB/C4BPA/C1R/F3/PROS1/C5AR1/PLAU/C1QA/TFPI/C1QC/C1QB/F8/F5/C3AR1/CR1/F12/SERPINA1/CD55/CD59
KEGG_FC_GAMMA_R_MEDIATED_PHAGOCYTOSIS	KEGG_FC_GAMMA_R_MEDIATED_PHAGOCYTOSIS	KEGG_FC_GAMMA_R_MEDIATED_PHAGOCYTOSIS	91	-0.388114	-1.68077	0.000451985	0.00489137	0.00369371	4140	tags=40%, list=18%, signal=33%	PLD2/PRKCG/SYK/MARCKS/VAV1/NCF1/AMPH/FCGR2A/RAC2/LYN/GSN/FCGR2C/WASF1/DNM2/MAPK3/CRK/ASAP1/CFL1/PIK3CA/LIMK2/VAV3/CDC42/PIK3CG/PLD1/PLA2G4A/HCK/VASP/ARPC1B/MYO10/PIK3CB/PRKCD/ARPC5/FCGR1A/ARPC1A/ARPC2/ARPC3
KEGG_T_CELL_RECEPTOR_SIGNALING_PATHWAY	KEGG_T_CELL_RECEPTOR_SIGNALING_PATHWAY	KEGG_T_CELL_RECEPTOR_SIGNALING_PATHWAY	107	0.411927	1.69392	0.000478503	0.00489137	0.00369371	4254	tags=39%, list=19%, signal=32%	LCK/CD3G/ITK/LAT/NFATC2/CBLB/RASGRP1/ZAP70/PLCG1/CD28/PRKCQ/CD3E/CD8A/CD247/PPP3CC/ICOS/FYN/CD8B/CD3D/CDK4/CARD11/CD40LG/CD4/CTLA4/MAP3K14/VAV2/NFATC3/IFNG/MALT1/PAK6/PIK3R1/IKBKB/RELA/GRAP2/MAP3K7/AKT1/PIK3R2/MAP2K7/PIK3CD/MAPK9/AKT2/NFKBIE
KEGG_VIRAL_MYOCARDITIS	KEGG_VIRAL_MYOCARDITIS	KEGG_VIRAL_MYOCARDITIS	66	0.466387	1.80122	0.000670595	0.00640422	0.00483614	4246	tags=42%, list=19%, signal=35%	CD28/FYN/PRF1/HLA-DOA/HLA-DPB1/CD40LG/HLA-DOB/HLA-DPA1/HLA-DQA1/HLA-DRB1/HLA-DQB1/HLA-DMA/HLA-DMB/HLA-DRA/DAG1/SGCB/ABL1/MYH3/ITGAL/HLA-F/HLA-G/HLA-B/CD80/HLA-C/EIF4G1/MYH9/HLA-A/CD86
KEGG_SNARE_INTERACTIONS_IN_VESICULAR_TRANSPORT	KEGG_SNARE_INTERACTIONS_IN_VESICULAR_TRANSPORT	KEGG_SNARE_INTERACTIONS_IN_VESICULAR_TRANSPORT	37	-0.508014	-1.85132	0.000696111	0.00640422	0.00483614	3443	tags=46%, list=15%, signal=39%	BET1/STX16/STX6/SNAP23/STX5/SEC22B/STX4/VAMP5/STX12/YKT6/STX11/STX10/STX8/VAMP7/SNAP29/STX7/VAMP3
KEGG_ASTHMA	KEGG_ASTHMA	KEGG_ASTHMA	27	0.582198	1.88496	0.000793129	0.00694932	0.00524777	1836	tags=44%, list=8%, signal=41%	HLA-DOA/HLA-DPB1/CD40LG/HLA-DOB/HLA-DPA1/HLA-DQA1/HLA-DRB1/HLA-DQB1/HLA-DMA/HLA-DMB/HLA-DRA/FCER1A
KEGG_TOLL_LIKE_RECEPTOR_SIGNALING_PATHWAY	KEGG_TOLL_LIKE_RECEPTOR_SIGNALING_PATHWAY	KEGG_TOLL_LIKE_RECEPTOR_SIGNALING_PATHWAY	99	-0.364229	-1.61522	0.00128939	0.010784	0.00814355	2958	tags=27%, list=13%, signal=24%	TIRAP/TLR6/TRAF6/MAPK3/CTSK/TICAM2/PIK3CA/MAP3K8/TBK1/FOS/TLR1/PIK3CG/IFNAR1/TLR2/FADD/TOLLIP/PIK3CB/MYD88/NFKBIA/CHUK/IRAK4/TLR5/LY96/TLR4/TLR8/MAPK14/MAP2K6
KEGG_AMINOACYL_TRNA_BIOSYNTHESIS	KEGG_AMINOACYL_TRNA_BIOSYNTHESIS	KEGG_AMINOACYL_TRNA_BIOSYNTHESIS	21	0.635639	1.93735	0.00138248	0.0110598	0.00835182	4614	tags=71%, list=20%, signal=57%	MARS2/AARS2/FARSB/FARSA/EARS2/NARS2/SARS2/WARS2/VARS2/LARS2/PARS2/SEPSECS/FARS2/YARS2/DARS2
KEGG_PROTEASOME	KEGG_PROTEASOME	KEGG_PROTEASOME	40	-0.48306	-1.79375	0.00200131	0.0153434	0.0115865	3024	tags=42%, list=13%, signal=37%	PSMD1/PSMD7/PSMA7/PSMA1/PSMB1/PSMC2/PSMC6/PSMB7/PSMB6/PSMD12/PSMA4/PSMA2/PSMD4/PSMD6/PSMC1/POMP/PSMB3
KEGG_O_GLYCAN_BIOSYNTHESIS	KEGG_O_GLYCAN_BIOSYNTHESIS	KEGG_O_GLYCAN_BIOSYNTHESIS	29	-0.529712	-1.81065	0.00261694	0.0192606	0.0145447	1949	tags=34%, list=9%, signal=32%	ST3GAL2/GALNT7/GALNT1/GALNT2/B4GALT5/GALNT3/GALNT4/GCNT1/GALNT14/C1GALT1C1
KEGG_CARDIAC_MUSCLE_CONTRACTION	KEGG_CARDIAC_MUSCLE_CONTRACTION	KEGG_CARDIAC_MUSCLE_CONTRACTION	72	-0.396225	-1.64248	0.00309671	0.0219152	0.0165492	4155	tags=36%, list=18%, signal=30%	COX4I1/UQCRC2/CACNA2D1/COX7A1/CACNG1/SLC9A1/TPM4/TPM1/TPM3/COX8A/SLC9A6/COX6C/UQCRFS1/COX7C/COX6B1/UQCRH/UQCR11/UQCR10/SLC8A1/COX7A2L/UQCRQ/UQCRB/COX7B/COX6A1/COX5B/COX7A2
KEGG_HEMATOPOIETIC_CELL_LINEAGE	KEGG_HEMATOPOIETIC_CELL_LINEAGE	KEGG_HEMATOPOIETIC_CELL_LINEAGE	85	0.384888	1.52826	0.00569546	0.0388135	0.02931	2903	tags=29%, list=13%, signal=26%	CD3G/CD2/CD5/CD3E/CD8A/IL7R/IL11RA/CD8B/CD3D/CD1C/FLT3LG/CD4/HLA-DRB1/CD7/MS4A1/CD22/ITGA4/HLA-DRA/ITGA6/CD19/CSF1R/IL5RA/CR2/IL2RA/FCER2
KEGG_ENDOCYTOSIS	KEGG_ENDOCYTOSIS	KEGG_ENDOCYTOSIS	177	-0.287656	-1.39231	0.00619303	0.0406971	0.0307323	5687	tags=40%, list=25%, signal=30%	PARD6A/CHMP6/PIP5K1B/CHMP4A/SMAP1/SNF8/HSPA6/ARAP1/LDLR/RUFY1/AGAP2/CXCR1/RAB5B/MVB12B/MVB12A/PDCD6IP/AP2B1/RNF41/EHD2/HSPA1L/PLD2/CLTB/EPN1/TFRC/HSPA1A/SMAP2/ACAP1/MDM2/ACAP2/CLTA/GIT2/STAM/RAB5A/CHMP4B/EHD1/IQSEC3/IQSEC1/FGFR3/VPS37B/TRAF6/RAB11FIP2/STAMBP/ARFGAP3/DNM2/ASAP1/IGF1R/ITCH/USP8/CHMP2A/CLTCL1/VPS37A/CDC42/GRK6/PLD1/NEDD4/CHMP5/CHMP3/FGFR2/CLTC/TSG101/CHMP4C/VTA1/ARRB2/CHMP2B/CHMP1B/…
KEGG_CYSTEINE_AND_METHIONINE_METABOLISM	KEGG_CYSTEINE_AND_METHIONINE_METABOLISM	KEGG_CYSTEINE_AND_METHIONINE_METABOLISM	34	0.471128	1.60143	0.0093516	0.0593343	0.0448062	4104	tags=41%, list=18%, signal=34%	GOT2/DNMT1/MTR/LDHB/GOT1/SRM/DNMT3A/ENOPH1/AHCYL2/SMS/MAT2A/MTAP/AMD1/MAT2B
KEGG_SPLICEOSOME	KEGG_SPLICEOSOME	KEGG_SPLICEOSOME	118	0.354236	1.47979	0.0099661	0.0611254	0.0461588	5166	tags=47%, list=23%, signal=36%	PRPF19/THOC1/SF3B3/LSM4/WBP11/SRSF8/TCERG1/SF3A3/SRSF6/HNRNPA1/PUF60/NCBP2/SNRNP70/HNRNPA3/PRPF6/PRPF8/SRSF5/ALYREF/HNRNPM/HNRNPU/PPIH/SF3B2/SRSF7/PRPF4/CHERP/PRPF40B/CDC5L/SRSF3/HSPA8/RBM25/PRPF31/SRSF1/DDX5/SRSF10/TRA2A/EFTUD2/PRPF3/NCBP1/SNRPB/THOC2/SF3A1/SNRPA/SRSF4/PCBP1/PPIE/SF3A2/SNRPF/U2AF2/PRPF38B/HNRNPK/SNRPA1/SNRNP40/DHX15/PQBP1/DDX42
KEGG_PPAR_SIGNALING_PATHWAY	KEGG_PPAR_SIGNALING_PATHWAY	KEGG_PPAR_SIGNALING_PATHWAY	67	-0.361197	-1.46732	0.0149081	0.0884868	0.0668207	7092	tags=46%, list=31%, signal=32%	SLC27A2/CYP7A1/OLR1/RXRA/UBC/LPL/ACADL/EHHADH/SCD5/PCK1/ME1/FABP4/PDPK1/MMP1/ACOX2/CPT1C/ACADM/SCP2/FABP5/FABP2/ILK/GK/ACSL4/PLTP/ACSL3/ACOX1/PPARG/ACSL1/DBI/APOA2/ACAA1
KEGG_PANTOTHENATE_AND_COA_BIOSYNTHESIS	KEGG_PANTOTHENATE_AND_COA_BIOSYNTHESIS	KEGG_PANTOTHENATE_AND_COA_BIOSYNTHESIS	16	-0.587238	-1.74678	0.017489	0.0972518	0.0734396	1964	tags=44%, list=9%, signal=40%	PANK2/PPCS/VNN2/DPYD/BCAT1/UPB1/VNN1
KEGG_GLYCOSPHINGOLIPID_BIOSYNTHESIS_LACTO_AND_NEOLACTO_SERIES	KEGG_GLYCOSPHINGOLIPID_BIOSYNTHESIS_LACTO_AND_NEOLACTO_SERIES	KEGG_GLYCOSPHINGOLIPID_BIOSYNTHESIS_LACTO_AND_NEOLACTO_SERIES	25	-0.499049	-1.62639	0.017854	0.0972518	0.0734396	2245	tags=28%, list=10%, signal=25%	FUT4/ST3GAL6/B3GNT5/B4GALT4/FUT7/B3GNT2/ST3GAL4
KEGG_STARCH_AND_SUCROSE_METABOLISM	KEGG_STARCH_AND_SUCROSE_METABOLISM	KEGG_STARCH_AND_SUCROSE_METABOLISM	36	-0.433973	-1.57455	0.0179704	0.0972518	0.0734396	3257	tags=28%, list=14%, signal=24%	PGM2L1/AGL/HK2/PGM1/UGP2/GBE1/HK3/PYGL/MGAM/PGM2
KEGG_PYRIMIDINE_METABOLISM	KEGG_PYRIMIDINE_METABOLISM	KEGG_PYRIMIDINE_METABOLISM	93	0.348073	1.3956	0.0191953	0.0999272	0.0754599	4974	tags=44%, list=22%, signal=35%	NT5C1B/ENTPD6/POLR1C/DHODH/POLD2/POLR1E/ITPA/CTPS2/NT5E/CTPS1/POLR3D/POLA1/ENTPD5/POLE2/POLR2D/POLR3H/CAD/UCKL1/PNPT1/NME7/POLR3A/POLE3/RRM1/DCTD/PRIM1/POLR3C/UPRT/PRIM2/POLR2A/UMPS/POLR1B/POLR1A/POLR2H/POLR3K/DUT/POLA2/DTYMK/NME3/CMPK1/POLR2J2/CMPK2
KEGG_SYSTEMIC_LUPUS_ERYTHEMATOSUS	KEGG_SYSTEMIC_LUPUS_ERYTHEMATOSUS	KEGG_SYSTEMIC_LUPUS_ERYTHEMATOSUS	53	0.404637	1.51061	0.019551	0.0999272	0.0754599	1545	tags=25%, list=7%, signal=23%	CD28/HLA-DOA/HLA-DPB1/CD40LG/HLA-DOB/HLA-DPA1/HLA-DQA1/HLA-DRB1/HLA-DQB1/HLA-DMA/HLA-DMB/HLA-DRA/IFNG
KEGG_ALANINE_ASPARTATE_AND_GLUTAMATE_METABOLISM	KEGG_ALANINE_ASPARTATE_AND_GLUTAMATE_METABOLISM	KEGG_ALANINE_ASPARTATE_AND_GLUTAMATE_METABOLISM	30	0.477219	1.58288	0.0202966	0.100934	0.0762204	4737	tags=40%, list=21%, signal=32%	PPAT/GOT2/GOT1/GLS2/CAD/NIT2/GLUD1/GLS/GLUD2/ALDH5A1/ASS1/GFPT1
KEGG_LEISHMANIA_INFECTION	KEGG_LEISHMANIA_INFECTION	KEGG_LEISHMANIA_INFECTION	69	-0.346017	-1.42549	0.021869	0.105892	0.0799643	2588	tags=32%, list=11%, signal=28%	FCGR2A/TRAF6/CYBA/FCGR2C/MAPK3/NCF2/FOS/IL1A/TLR2/IFNGR2/IL10/CR1/MYD88/NFKBIA/ITGAM/FCGR1A/IRAK4/IFNGR1/TLR4/JAK2/MAPK14/NCF4
KEGG_REGULATION_OF_AUTOPHAGY	KEGG_REGULATION_OF_AUTOPHAGY	KEGG_REGULATION_OF_AUTOPHAGY	32	-0.438739	-1.54529	0.0231964	0.106988	0.0807918	1776	tags=38%, list=8%, signal=35%	GABARAP/BECN1/ULK1/ATG4C/ATG4A/GABARAPL2/PRKAA1/ATG5/ATG7/ATG3/PIK3C3/ATG12
KEGG_LYSINE_DEGRADATION	KEGG_LYSINE_DEGRADATION	KEGG_LYSINE_DEGRADATION	39	0.434566	1.51199	0.0232583	0.106988	0.0807918	5032	tags=44%, list=22%, signal=34%	ECHS1/EHMT2/HADH/ALDH3A2/ALDH9A1/EHMT1/ALDH1B1/SETD2/SETMAR/SETD1B/ASH1L/GCDH/SUV39H1/PLOD3/SETDB2/AASDHPPT/DLST
KEGG_P53_SIGNALING_PATHWAY	KEGG_P53_SIGNALING_PATHWAY	KEGG_P53_SIGNALING_PATHWAY	66	-0.350464	-1.42544	0.0239128	0.107316	0.0810395	4090	tags=38%, list=18%, signal=31%	CDKN2A/MDM2/CCNB1/THBS1/RRM2B/CDK1/CCNG2/CCNE2/PPM1D/STEAP3/CCNB2/SESN2/CCND3/FAS/CASP3/GADD45G/APAF1/BID/RCHY1/CASP9/CD82/PTEN/TP53I3/GADD45B/GADD45A
KEGG_RNA_DEGRADATION	KEGG_RNA_DEGRADATION	KEGG_RNA_DEGRADATION	51	0.393436	1.45768	0.0246512	0.107996	0.0815527	3771	tags=43%, list=16%, signal=36%	HSPA9/EXOSC6/LSM4/ENO2/EXOSC2/EXOSC10/DCP1B/EXOSC8/EXOSC7/EDC4/PNPT1/CNOT7/PARN/HSPD1/DDX6/EXOSC9/CNOT1/CNOT2/CNOT4/CNOT6L/ENO3/EXOSC5
KEGG_OOCYTE_MEIOSIS	KEGG_OOCYTE_MEIOSIS	KEGG_OOCYTE_MEIOSIS	108	-0.300808	-1.35444	0.0253609	0.108521	0.0819497	4532	tags=44%, list=20%, signal=36%	INS/PKMYT1/FBXO43/MAPK1/FBXW11/CALML5/MAD2L1/MAPK12/PLCZ1/ADCY7/STAG3/PLK1/ESPL1/ADCY6/PPP3R1/CDC20/PTTG1/PPP1CB/CCNB1/YWHAG/ANAPC10/YWHAH/CHP1/ANAPC13/PPP2R5B/CDK1/PPP2CB/PRKACA/SKP1/BUB1/AURKA/ANAPC11/CCNE2/PPP3CB/MAPK3/IGF1R/PPP2R5A/ADCY3/CCNB2/RBX1/RPS6KA3/MAD2L2/CALM1/SLK/ADCY4/PPP2CA/RPS6KA1/CDC26
KEGG_PATHOGENIC_ESCHERICHIA_COLI_INFECTION	KEGG_PATHOGENIC_ESCHERICHIA_COLI_INFECTION	KEGG_PATHOGENIC_ESCHERICHIA_COLI_INFECTION	52	-0.36456	-1.4166	0.0301907	0.126252	0.0953391	1838	tags=23%, list=8%, signal=21%	NCK1/TUBA4A/CDC42/ARPC1B/ROCK1/ARPC5/TLR5/LY96/ARPC1A/TLR4/ARPC2/ARPC3
KEGG_ASCORBATE_AND_ALDARATE_METABOLISM	KEGG_ASCORBATE_AND_ALDARATE_METABOLISM	KEGG_ASCORBATE_AND_ALDARATE_METABOLISM	15	0.571376	1.62286	0.0348364	0.142442	0.107565	4284	tags=33%, list=19%, signal=27%	UGT2B28/ALDH3A2/ALDH9A1/ALDH1B1/UGDH
KEGG_N_GLYCAN_BIOSYNTHESIS	KEGG_N_GLYCAN_BIOSYNTHESIS	KEGG_N_GLYCAN_BIOSYNTHESIS	45	0.391838	1.40572	0.0361139	0.142571	0.107662	4302	tags=40%, list=19%, signal=33%	ST6GAL1/MAN1C1/ALG8/RPN2/ALG9/FUT8/DPAGT1/GANAB/MAN1A2/ALG3/STT3A/ALG1/ALG13/ALG11/MGAT5/DDOST/B4GALT3/DPM2
KEGG_NOD_LIKE_RECEPTOR_SIGNALING_PATHWAY	KEGG_NOD_LIKE_RECEPTOR_SIGNALING_PATHWAY	KEGG_NOD_LIKE_RECEPTOR_SIGNALING_PATHWAY	61	-0.350814	-1.41838	0.0364175	0.142571	0.107662	3491	tags=51%, list=15%, signal=43%	MAPK13/PYDC1/IL1B/MAPK1/CASP1/NFKB1/CCL7/MAPK12/MAPK10/SUGT1/TNFAIP3/XIAP/HSP90AA1/CXCL2/PSTPIP1/TRIP6/TRAF6/CXCL1/TAB3/MAPK3/BIRC2/CARD8/IL18/CASP5/PYCARD/NAIP/NFKBIA/CHUK/CARD6/NLRC4/MAPK14
KEGG_EPITHELIAL_CELL_SIGNALING_IN_HELICOBACTER_PYLORI_INFECTION	KEGG_EPITHELIAL_CELL_SIGNALING_IN_HELICOBACTER_PYLORI_INFECTION	KEGG_EPITHELIAL_CELL_SIGNALING_IN_HELICOBACTER_PYLORI_INFECTION	68	-0.33404	-1.36781	0.0393813	0.150962	0.113998	2762	tags=28%, list=12%, signal=25%	ATP6AP1/ADAM10/LYN/CXCL1/ATP6V0A1/TCIRG1/ATP6V1H/CASP3/ATP6V1G1/ATP6V0B/CDC42/ADAM17/ATP6V1D/ATP6V1E1/NFKBIA/CHUK/ATP6V1C1/MAPK14/ATP6V0E1
KEGG_PHOSPHATIDYLINOSITOL_SIGNALING_SYSTEM	KEGG_PHOSPHATIDYLINOSITOL_SIGNALING_SYSTEM	KEGG_PHOSPHATIDYLINOSITOL_SIGNALING_SYSTEM	74	0.348296	1.36641	0.0418605	0.15719	0.118702	5642	tags=46%, list=25%, signal=35%	PIK3C2B/PLCG1/INPP4B/DGKE/INPP5E/DGKA/ITPKB/PI4KA/INPP4A/ITPR3/ITPR1/INPP5B/PIK3R1/PIP4K2A/PLCB1/DGKQ/PIK3R2/PIK3C2A/PIK3CD/PLCD4/PIP4K2C/INPP5D/ITPK1/PIP5K1C/DGKZ/SYNJ2/PRKCA/PLCB3/PLCD1/DGKG/PLCB2/PIK3R5/CALML3/CDIPT
KEGG_NATURAL_KILLER_CELL_MEDIATED_CYTOTOXICITY	KEGG_NATURAL_KILLER_CELL_MEDIATED_CYTOTOXICITY	KEGG_NATURAL_KILLER_CELL_MEDIATED_CYTOTOXICITY	130	0.312395	1.32044	0.0439394	0.161697	0.122105	5040	tags=35%, list=22%, signal=27%	LCK/LAT/NFATC2/ZAP70/PLCG1/CD247/PPP3CC/SH2D1A/FYN/NCR3/PRF1/SH2D1B/KLRD1/ICAM2/CD244/KLRC3/FASLG/GZMB/VAV2/NFATC3/IFNG/KIR3DL1/KLRC1/PIK3R1/HCST/ITGAL/KIR2DL1/KIR2DL3/HLA-G/HLA-B/KIR2DL2/HLA-C/TNFRSF10A/PIK3R2/KIR2DS5/KIR2DS1/PIK3CD/HLA-A/TNFRSF10B/KIR2DS3/LCP2/KIR2DL5A/PRKCA/BRAF/HRAS
KEGG_GLYCOSAMINOGLYCAN_DEGRADATION	KEGG_GLYCOSAMINOGLYCAN_DEGRADATION	KEGG_GLYCOSAMINOGLYCAN_DEGRADATION	21	-0.477033	-1.51707	0.0459681	0.165846	0.125238	5163	tags=48%, list=23%, signal=37%	HYAL1/ARSB/HPSE2/SGSH/HEXB/HS3ST3B1/HPSE/HYAL2/GALNS/GNS
KEGG_INSULIN_SIGNALING_PATHWAY	KEGG_INSULIN_SIGNALING_PATHWAY	KEGG_INSULIN_SIGNALING_PATHWAY	133	-0.266984	-1.24292	0.0469836	0.16625	0.125543	2329	tags=20%, list=10%, signal=18%	EIF4E/HK2/MAPK3/KRAS/CRK/EIF4E2/NRAS/PIK3CA/PRKAA1/RHEB/CALM1/PPP1R3B/PIK3CG/SOS2/PRKAG1/PTPN1/PIK3CB/SOCS3/IRS2/HK3/PYGL/MKNK1/FLOT2/FLOT1/PPP1R3D/PHKA2
